# Supplementary material for: Reannotation and extended community resources for the genome of the non-seed plant Physcomitrella patens provide insights into the evolution of plant gene structures and functions
Source: BMC Genomics. 2013 Jul 23;14:498. doi: 10.1186/1471-2164-14-498 (PMC3729371; doi:10.1186/1471-2164-14-498)
Supplement: Additional file 1: Table A1 — P. patens transcript evidence. [file 1471-2164-14-498-S1.xls]

## Sheet: Sheet1
Developmental stage or tissue type	# of reads that could be mapped against the genome		accession numbers (ranges)
protonemata: 7 day old tissue ammonium-grown	3072		AW126616.1	AW599544.1	BI894297.1	BI894502.1
mixture of chloronemata, caulonemata and rhizoid-like protonemata	30833	LIBEST_010188 normalized full length cDNA library, chloronemata, caulonemata and rhizoid-like protonemata	BJ190333.1	BJ207073.1	BJ595647.1	BJ611706.1
protonemata, 7day old untreated	2849	LIBEST_010444 Moss EST library PPS	BQ039026.1	BQ042115.1
protonemata	57		AJ225386.1
sporophyte	21436		cosmoss.org:PP020
mixture of chloronemata, caulonemata and malformed buds	32230	LIBEST_010187 normalized full length cDNA library, chloronemata, caulonemata and malformed buds	BJ173874.1	BJ190332.1
protonema	45475		cosmoss.org:PP001-PP007;PP010-PP011;PP030;PP032;PP034
sporophytes (embryos) with surrounding archegonia young sporophytes cultivated for 3-4 weeks at 15C under short-day conditions	16122		BJ961803.1
Upper half part of gametophores	50992	LIBEST_019724 ppls full-length cDNA library	BY945295.1	BY993650.1	CJ969915.1	CJ975764.1
protonemata: 7 day old tissue auxin treated	6556		AW145020.1	AW761684.1	BI436458.1	BI894558.1
protonema dehydrated one week old Gransden 2004 at different dehydration levels (58, 60, 63,67 and 78% weight loss)	26279		CBAW1153.B1	CBAW767.G2	CBAX10000.B1
mixture of chloronemata and young gametophores with 2 to 5 leaves	16540	LIBEST_010186 full length cDNA library, chloronemata and young gametophores	BJ156717.1	BJ173873.1
protonemata, 7day old ABA-treated	2213	LIBEST_011112 Moss EST library PPAS	BQ826580.1	BQ827745.1	BU051572.1	BU052724.1
gametophore: 30 day old tissue, ammonium-grown	1619	LIBEST_008726 Moss EST library PPG	BG360939.1	BI894996.1
Gametophyte	8	LIBEST_001779 Physcomitrella patens cDNA	AI668003.1-AI668005.1	AI668008.1-AI668009.1	AI668011.1	AI668013.1	AI668016.1
gametophore	20097		cosmoss.org:PP013-PP015
regenerated protoplasts (chloronemata)at the first asymmetric cell division of protoplasts	20979		BJ940293.1	BJ961802.1
sexual gametophores (Roche 454)	631313		cosmoss.org:
chloronema Villersexel (24h: control & 200ng/ml bleomycin) (Illumina)	7644662		GSE25237
sRNAs Gamteophores/Sporophytes	71124		GSM115097
sRNAs Protonemata-Young Gametophores	77823		GSM115096
sRNAs Protonemata	83726		GSM115095
