# Supplementary material for: Reannotation and extended community resources for the genome of the non-seed plant Physcomitrella patens provide insights into the evolution of plant gene structures and functions
Source: BMC Genomics. 2013 Jul 23;14:498. doi: 10.1186/1471-2164-14-498 (PMC3729371; doi:10.1186/1471-2164-14-498)
Supplement: Additional file 2: Table A2 — Gene prediction performance on P. patens reference genes. [file 1471-2164-14-498-S2.xls]

## Sheet: Sheet1
Table A2 Gene prediction performance on P. patens reference gene set (137 genes)
Release version	Software/model	#CDS predicted	#CDS correct/ #total CDS	#correct CDS exons / #total exons	Sn	Sp
V1.3	EuGène_newIMM	141	104/137 (75.9%)	902/952 (94.8%)	0.97	0.98
V1.4	EuGène_newIMM3_trim_UTR	143	104/137 (75.9%)	894/952 (93.9%)	0.97	0.98
V1.5/V1.6	EVidenceModeler	137	118/137 (86.1%)	926/952 (97.3%)	0.99	0.98
					Sensitivity (Sn), Specficity (Sp)
CDS in reference set	CDS exons in reference set
137	952
