# Supplementary material for: Reannotation and extended community resources for the genome of the non-seed plant Physcomitrella patens provide insights into the evolution of plant gene structures and functions
Source: BMC Genomics. 2013 Jul 23;14:498. doi: 10.1186/1471-2164-14-498 (PMC3729371; doi:10.1186/1471-2164-14-498)
Supplement: Additional file 4: Table A3 — Protein-coding gene statistics of selected Viridiplantae. [file 1471-2164-14-498-S4.xls]

## Sheet: Sheet1
Table A3 Protein-coding gene statistics of selected Viridiplantae x̄ - average x̃ - median # - amount
		C. reinhardtii (V4.1)	V. carteri (Phytozome V6)	P .patens V1.2	P. patens V1.6	S. moellendorffii (FM3)	O. sativa (V6.1)	P. trichocarpa (V2)	A. thaliana (TAIR9)	A. thaliana (TAIR10)
Genes	#	15935	14542	27726	32275	22259	40577	41377	27169	27206
Distinct proteins	#	15935	14542	27966	34655	22259	47986	44755	31352	32949
Transcripts	#	15935	14542	27966	38357	22259	50939	45778	33200	35176
Gene length [bp]	x̄	5363	5328	2499	2369	1699	2816	2639	2183	2190
	x̃	4273	3852	1878	1809	1368	2148	2042	1892	1896
Transcript length [bp]	x̄	2898	1868	1269	1389	1194	1540	1409	1509	1540
	x̃	2284	1344	987	1248	987	1395	1221	1369	1388
CDS length [bp]	x̄	2043	1705	1131	1062	1145	1079	1126	1212	1234
	x̃	1425	1143	867	813	951	879	921	1041	1053
Protein length [bp]	x̄	681.1	568.4	377.1	353.9	381.8	359.5	375.4	404.8	411
	x̃	475	381	289	271	317	293	307	347	351
Coding exon length [bp]	x̄	231	213	213	222	208	237	232	224	220
	x̃	131	136	138	136	125	130	134	129	127
"Coding" intron length [bp]	x̄	303	491	273	264	110	395	328	157	157
	x̃	238	358	205	208	59	161	169	98	99
Coding exons per gene	x̄	8.8	8	5.3	4.8	5.5	4.5	4.9	5.4	5.6
	x̃	7	6	4	3	4	3	3	4	4
"Coding" introns per gene	x̄	7.8	7	4.3	3.8	4.5	3.5	3.9	4.4	4.6
	x̃	6	5	3	2	3	2	2	3	3
Exon length [bp]	x̄	322	232	234	275	213	313	278	266	261
	x̃	155	141	145	155	128	158	153	149	147
Intron length [bp]	x̄	308	491	277	278	110	415	334	164	164
	x̃	238	358	206	213	59	169	173	100	100
Exons per gene	x̄	9	8.1	5.4	5	5.6	4.9	5.1	5.7	5.9
	x̃	7	6	4	3	4	3	4	4	4
Introns per gene	x̄	8	7.1	4.4	4	4.6	3.9	4.1	4.7	4.9
	x̃	6	5	3	2	3	2	3	3	3
5'-UTR exon length [bp]	x̄	181	131	171	211	92	189	135	119	119
	x̃	138	90	127	157	50	122	98	87	88
5'-UTR intron length [bp]	x̄	513	372	502	520	184	666	470	327	315
	x̃	274	199.5	353	390	70	355	339	238	239
5'-UTR exons per gene	x̄	1.1	1.2	1.3	1.5	1.2	1.3	1.2	1.3	1.3
	x̃	1	1	1	1	1	1	1	1	1
5'-UTR introns per gene	x̄	0.1	0.2	0.3	0.5	0.2	0.3	0.2	0.3	0.3
	x̃	0	0	0	0	0	0	0	0	0
3'-UTR exon length [bp]	x̄	634	502	323	338	166	377	283	217	217
	x̃	537	438	299	311	110	316	256	201	201
3'-UTR intron length [bp]	x̄	859	645	505	268	280	500	350	406	204
	x̃	470.5	212	215	213	65	180	177	117	104
3'-UTR exons per gene	x̄	1	1.1	1.1	1.1	1.2	1.2	1.1	1.1	1.1
	x̃	1	1	1	1	1	1	1	1	1
3'-UTR introns per gene	x̄	0	0.1	0.1	0.1	0.2	0.2	0.1	0.1	0.1
	x̃	0	0	0	0	0	0	0	0	0
5'-UTR length [bp]	x̄	204	151	231	307	110	254	167	150	152
	x̃	158	97	184	258	54	156	124	108	112
3'-UTR length [bp]	x̄	653	551	352	367	194	464	317	237	237
	x̃	551	475	322	334	121	358	278	210.5	210
Max exons per CDS	#	156	87	78	74	79	78	76	78	78
Max exons per transcript	#	156	87	78	74	79	78	76	79	79
Multi exon transcript	#	15322	13431	23758	29378	18789	40859	38131	27091	29050
	%	0.961	0.924	0.849	0.766	0.844	0.802	0.833	0.816	0.825847
Single exon transcript	#	613	1111	4208	8979	3470	10080	7647	6109	6126
	%	0.039	0.076	0.151	0.234	0.156	0.198	0.167	0.184	0.174153
Transcripts with both 5' and 3'-UTR	#	15856	2058	4515	15757	2178	31089	22252	23974	26255
Transcripts with 5'-UTR	#	15896	3320	5691	18180	2506	31793	26145	24763	27097
Transcripts with 3'-UTR	#	15895	3391	7205	19041	3653	33252	27076	25840	28049
Transcripts with 5'-UTR only	#	40	1262	1176	2423	328	704	3893	789	842
Transcripts with 3'-UTR only	#	39	1333	2690	3284	1475	2163	4824	1866	1794
Transcripts without UTR	#	0	9889	19585	16893	18278	16983	14809	6571	6285
Maximum 5'-UTR exons per transcript	#	15	12	11	5	12	17	7	13	12
Maximum 3'-UTR exons per transcript	#	2	35	12	8	10	21	6	16	15
Multi exon 5'-UTR	#	1743	340	1556	7120	399	7940	5377	5350	6486
	%	0.11	0.102	0.273	0.392	0.159	0.25	0.206	0.216	0.239362
Single exon 5'-UTR	#	14153	2980	4135	11060	2107	23853	20768	19413	20611
	%	0.89	0.898	0.727	0.608	0.841	0.75	0.794	0.784	0.760638
Multi exon 3'-UTR	#	480	173	462	1387	522	5010	2772	1950	2027
	%	0.03	0.051	0.064	0.073	0.143	0.151	0.102	0.076	0.0722664
Single exon 3'-UTR	#	15415	3218	6743	17654	3131	28242	24304	23890	26022
	%	0.97	0.949	0.936	0.927	0.857	0.849	0.898	0.924	0.927734
Sum of gene lengths [bp]		85465097	77480710	69288614	76474349	37825188	114257233	109213834	59306545	59573631
Sum of exon lengths [bp]		46180412	27163423	35489372	53289980	26572169	78461063	64489663	50088882	54156455
Sum of intron lengths [bp]		39284669	50317287	34282703	43176241	11253019	82755139	62109813	25520643	28298122
Sum of CDS lengths [bp]		32563062	24794856	31641067	40721659	25496501	55095333	51551039	40249002	43398745
Average GC_transcript		0.6479	0.6035	0.4886	0.4863	0.5242	0.5374	0.4238	0.4222	0.4218
Average GC_CDS		0.6848	0.6102	0.494	0.4975	0.5265	0.5624	0.4372	0.4444	0.4442
Average GC_intron_transcript		0.6171	0.5304	0.4121	0.4052	0.4249	0.3899	0.3395	0.3213	0.322
Average GC_intron_CDS		0.6174	0.5306	0.4115	0.4017	0.4246	0.3881	0.3401	0.3212	0.3219
Average GC_intron_five		0.6059	0.5062	0.4279	0.4325	0.4589	0.4162	0.3242	0.3314	0.3295
Average GC_intron_three		0.6004	0.5139	0.3879	0.3908	0.4214	0.361	0.3493	0.3456	0.3321
Average GC_fiveUTR		0.5383	0.4886	0.5081	0.4965	0.5433	0.5697	0.4005	0.3792	0.38
Average GC_threeUTR		0.5796	0.5242	0.4079	0.4061	0.4026	0.3931	0.3569	0.3212	0.3211
Ratio GC CDS exon /CDS intron		1.10917	1.15002	1.20049	1.23849	1.23999	1.44911	1.2855	1.38356	1.37993
Ratio GC exons / introns		1.04991	1.13782	1.18563	1.20015	1.2337	1.3783	1.24831	1.31404	1.30994
Ratio GC five utr/ CDS		0.786069	0.800721	1.02854	0.99799	1.03191	1.01298	0.916057	0.853285	0.855471
Ratio GC three utr / CDS		0.846379	0.859063	0.825709	0.816281	0.764672	0.698969	0.816331	0.722772	0.722873
