# Supplementary material for: Reannotation and extended community resources for the genome of the non-seed plant Physcomitrella patens provide insights into the evolution of plant gene structures and functions
Source: BMC Genomics. 2013 Jul 23;14:498. doi: 10.1186/1471-2164-14-498 (PMC3729371; doi:10.1186/1471-2164-14-498)
Supplement: Additional file 5: Table A4 — Archeaplastida genomes sources. [file 1471-2164-14-498-S5.xls]

## Sheet: Sheet1
Organism	5 letter code	# of proteins	version/download time	Institution	download
Arabidopsis lyrata	ARALY	32670	date:260209	JGI	http://genome.jgi-psf.org/Araly1/Araly1.download.ftp.html
Arabidopsis thaliana	ARATH	33410	TAIR 9	TAIR	ftp://ftp.arabidopsis.org/Genes/TAIR9_genome_release/TAIR9_gff3/TAIR9_GFF3_genes.gff
Arabidopsis thaliana	ARATH	35176	TAIR 10	TAIR	ftp://ftp.arabidopsis.org/Genes/TAIR10_genome_release/TAIR10_gff3/TAIR10_GFF3_genes.gff
Brachypodium distachyon	BRADI	32255	V5.0	JGI phytozome	ftp://ftp.jgi-psf.org/pub/compgen/phytozome/v5.0/Bdistachyon/annot/Bradi_1.0.pep.fa.gz
Carica papaya	CARPA	27544	date:180209	University of Hawaii	ftp://asgpb.mhpcc.hawaii.edu/papaya/annotation/
Chlamydomonas reinhardtii	CHLRE	14675	v 3.1	JGI	http://genome.jgi-psf.org/Chlre3/Chlre3.download.ftp.html
Chlorella sp.	CHLSP	9965	date:120109	JGI	http://genome.jgi-psf.org/ChlNC64A_1/ChlNC64A_1.download.ftp.html
Cucumis sativa	CUCSA	32528	V5.0	JGI phytozome	ftp://ftp.jgi-psf.org/pub/compgen/phytozome/v5.0/Csativus/annotation/Cucsa_v1.pep.fa.gz
Cyanidioschyzon merolae	CYAME	5255	v 1.0	C. merolae consortium	http://merolae.biol.s.u-tokyo.ac.jp/download/
Glycine max	GLYMA	66293	v 1.0	JGI	ftp://ftp.jgi-psf.org/pub/JGI_data/Glycine_max/Glyma1/annotation/
Guillardia theta (endosymbiont)	GUITH	632	v 1.0	G. theta consortium	http://gib.genes.nig.ac.jp/single/main.php?spid=Gthe NUCLEOMORPH
Lotus japonica	LOTJA	9923	2006-08-01	mips	ftp://ftpmips.gsf.de/plants/lotus/20060705_imgagLOTUS_cdsNONRED.fa
Manihot esculenta	MANES	47442	V5.0	JGI phytozome	ftp://ftp.jgi-psf.org/pub/compgen/phytozome/v5.0/Mesculenta/cassava_v1.1.pep.fa.gz
Medicago truncatula	MEDTR	44337	v 2.0	Medicago.org	http://medicago.org/genome/downloads/Mt2/
Micromonas pusilla	MICP1	10475	v 2.0	JGI	http://genome.jgi-psf.org/MicpuC2/MicpuC2.download.ftp.html
Micromonas pusilla NOUM 17	MICP2	9815	v 2.0	JGI	http://genome.jgi-psf.org/MicpuN3/MicpuN3.download.ftp.html
Mimulus guttatus	MIMGU	27504	V5.0	JGI phytozome	ftp://ftp.jgi-psf.org/pub/compgen/phytozome/v5.0/Mguttatus/annotation/Mimulus.guttatus.v1.0.peptide.fa.gz
Oryza sativa	ORYSA	50939	v 6.1	MSU	ftp://ftp.plantbiology.msu.edu/pub/data/Eukaryotic_Projects/o_sativa/annotation_dbs/pseudomolecules/version_6.1/all.dir/all.gff3
Ostreococcus lucimarinus	OSTLU	7651	v 2.0	JGI	http://genome.jgi-psf.org/Ost9901_3/Ost9901_3.download.ftp.html
Ostreococcus tauri	OSTTA	7829	v 2.0	JGI	http://genome.jgi-psf.org/Ostta4/Ostta4.download.ftp.html
Physcomitrella patens	PHYPA	38357	v 1.6	cosmoss.org	http://www.cosmoss.org
Populus trichocarpa	POPTR	45654	v 1.1	JGI	http://genome.jgi-psf.org/Poptr1_1/Poptr1_1.download.ftp.html
Ricinus communis	RICCO	31221	date:260209	J. Craig Venter Institute	http://castorbean.tigr.org/castorbean_downloads.html
Selaginella moellendorfii	SELMO	22285	v 1.0 FM3	JGI	http://genome.jgi-psf.org/Selmo1/Selmo1.download.ftp.html
Sorghum bicolor	SORBI	36015	date:120109	JGI	http://genome.jgi-psf.org/Sorbi1/Sorbi1.download.ftp.html
Vitis vinifera	VITVI	30434	v 1	Genoscope	http://www.genoscope.cns.fr/externe/Download/Projets/Projet_ML/data/annotation/
Volvox carteri	VOLCA	15544	date:120109	JGI	http://genome.jgi-psf.org/Volca1/Volca1.download.ftp.html
Zea mays	ZEAMA	45271	v 3b.50	Maizesequence.org	http://ftp.maizesequence.org/current/sequences/filtered_set_translations.fasta.bz2
