# Supplementary material for: Reannotation and extended community resources for the genome of the non-seed plant Physcomitrella patens provide insights into the evolution of plant gene structures and functions
Source: BMC Genomics. 2013 Jul 23;14:498. doi: 10.1186/1471-2164-14-498 (PMC3729371; doi:10.1186/1471-2164-14-498)
Supplement: Additional file 6: Table A5 — topGO Gene ontology (GO) enrichment analysis between P. patens and A. thaliana. [file 1471-2164-14-498-S6.xls]

## Sheet: biological process
term description	term	anotated	significant	expected	p-value (classic)	p-value (elim)	p-value (weight)	median	ratio Pp/At
regulation of transcription	GO:0045449	2875	1182	1196.25	0.723464	0.819608	1.18902e-212	0.723464	0.41113
translation	GO:0006412	1286	710	535.09	4.73209e-24	1.13236e-21	5.20048e-35	4.73209e-24	0.5521
metabolic process	GO:0008152	17068	7741	7101.79	4.73853e-72	4.07477e-14	1.1258e-34	1.1258e-34	0.453539
transport	GO:0006810	3328	1561	1384.74	1.84955e-11	0.630213	6.92351e-34	1.84955e-11	0.46905
cellular process	GO:0009987	17776	7620	7396.38	7.61701e-11	0.999986	7.97513e-28	7.61701e-11	0.428668
two-component signal transduction system (phosphorelay)	GO:0000160	202	124	84.05	1.04572e-08	1.04572e-08	6.90651e-26	1.04572e-08	0.613861
peptidyl-histidine phosphorylation	GO:0018106	75	72	31.21	4.60482e-24	4.60482e-24	4.60482e-24	4.60482e-24	0.96
oxidation-reduction process	GO:0055114	1725	893	717.75	7.81402e-19	3.87212e-14	4.50609e-18	4.50609e-18	0.517681
electron transport chain	GO:0022900	167	96	69.49	2.43691e-05	2.43691e-05	7.98447e-18	2.43691e-05	0.57485
microtubule-based movement	GO:0007018	174	127	72.4	3.92184e-17	3.92184e-17	5.62383e-17	3.92184e-17	0.729885
transcription	GO:0006350	3060	1263	1273.23	0.662626	0.817871	6.4564e-16	0.662626	0.412745
modification-dependent protein catabolic process	GO:0019941	412	160	171.43	0.885632	0.885632	4.64257e-13	0.885632	0.38835
protein phosphorylation	GO:0006468	1896	935	788.9	1.136e-12	5.7311e-08	1.4401e-12	1.4401e-12	0.493143
glycolysis	GO:0006096	162	110	67.41	1.12321e-11	1.12321e-11	1.12321e-11	1.12321e-11	0.679012
protein polymerization	GO:0051258	84	58	34.95	3.32206e-07	3.32206e-07	3.60937e-11	3.32206e-07	0.690476
cellular metabolic process	GO:0044237	13305	5937	5536.05	1.86462e-25	0.799745	5.74029e-11	5.74029e-11	0.446223
ATP synthesis coupled proton transport	GO:0015986	122	88	50.76	7.68943e-12	2.04063e-10	2.04063e-10	2.04063e-10	0.721311
intracellular protein transport	GO:0006886	558	281	232.18	1.5257e-05	1.5257e-05	4.16215e-10	1.5257e-05	0.503584
photosynthesis, light harvesting	GO:0009765	66	45	27.46	1.14834e-05	1.14834e-05	1.39465e-09	1.14834e-05	0.681818
G-protein coupled receptor protein signaling pathway	GO:0007186	67	49	27.88	1.64095e-07	1.64095e-07	9.12922e-09	1.64095e-07	0.731343
carbon fixation	GO:0015977	59	43	24.55	1.09863e-06	1.09863e-06	2.09612e-08	1.09863e-06	0.728814
ATP biosynthetic process	GO:0006754	213	152	88.63	1.10055e-18	2.30007e-08	2.30007e-08	2.30007e-08	0.713615
proteolysis	GO:0006508	1245	591	518.03	1.04638e-05	1.04638e-05	2.69236e-08	1.04638e-05	0.474699
metal ion transport	GO:0030001	459	254	190.98	1.57662e-09	2.22988e-07	2.63552e-07	2.22988e-07	0.553377
regulation of protein metabolic process	GO:0051246	196	113	81.55	4.05429e-06	0.00126676	5.41218e-07	4.05429e-06	0.576531
chitin catabolic process	GO:0006032	20	19	8.32	6.96946e-07	6.96946e-07	6.96946e-07	6.96946e-07	0.95
phosphoenolpyruvate-dependent sugar phosphotransferase system	GO:0009401	16	16	6.66	8.01699e-07	8.01699e-07	8.01699e-07	8.01699e-07	1
protein transport	GO:0015031	782	406	325.38	2.28899e-09	9.03477e-06	1.52357e-06	1.52357e-06	0.519182
chromatin modification	GO:0016568	174	78	72.4	0.21513	0.594248	1.61804e-06	0.21513	0.448276
methylation	GO:0032259	175	84	72.82	0.0506476	0.245729	2.66523e-06	0.0506476	0.48
small GTPase mediated signal transduction	GO:0007264	231	134	96.12	3.37585e-07	7.31587e-06	3.89256e-06	3.89256e-06	0.580087
glycogen biosynthetic process	GO:0005978	20	18	8.32	9.6844e-06	9.6844e-06	9.6844e-06	9.6844e-06	0.9
primary metabolic process	GO:0044238	13732	6181	5713.72	4.01472e-34	0.138394	2.0095e-05	2.0095e-05	0.450117
cell wall macromolecule catabolic process	GO:0016998	67	45	27.88	2.08931e-05	2.08931e-05	2.08931e-05	2.08931e-05	0.671642
proteolysis involved in cellular protein catabolic process	GO:0051603	435	179	181	0.59586	0.59586	2.14155e-05	0.59586	0.411494
DNA replication	GO:0006260	224	111	93.2	0.00958101	0.00958101	2.30774e-05	0.00958101	0.495536
cell cycle	GO:0007049	397	127	165.19	0.999972	0.999997	2.60152e-05	0.999972	0.319899
biosynthetic process	GO:0009058	7550	3200	3141.47	0.0521265	1	2.92653e-05	0.0521265	0.423841
phosphatidylinositol-mediated signaling	GO:0048015	18	16	7.49	4.5518e-05	4.5518e-05	4.5518e-05	4.5518e-05	0.888889
coenzyme A metabolic process	GO:0015936	22	15	9.15	0.0107536	0.0107536	6.45583e-05	0.0107536	0.681818
dipeptide transport	GO:0042938	23	19	9.57	6.88249e-05	6.88249e-05	6.88249e-05	6.88249e-05	0.826087
protein catabolic process	GO:0030163	492	215	204.72	0.182892	0.337485	8.82711e-05	0.182892	0.436992
response to stimulus	GO:0050896	6087	1656	2532.73	1	1	9.75143e-05	1	0.272055
protein folding	GO:0006457	477	241	198.47	4.51319e-05	4.51319e-05	0.000124178	4.51319e-05	0.505241
chromatin assembly or disassembly	GO:0006333	182	106	75.73	4.22296e-06	0.000411007	0.000126056	0.000126056	0.582418
cell redox homeostasis	GO:0045454	221	119	91.96	0.000153247	0.000153247	0.000153247	0.000153247	0.538462
ciliary or flagellar motility	GO:0001539	10	10	4.16	0.000155148	0.000155148	0.000155148	0.000155148	1
negative regulation of transcription	GO:0016481	104	39	43.27	0.829192	0.829192	0.000156682	0.829192	0.375
thiamine biosynthetic process	GO:0009228	24	19	9.99	0.000200821	0.000200821	0.000200821	0.000200821	0.791667
peptidoglycan biosynthetic process	GO:0009252	13	12	5.41	0.000214907	0.000214907	0.000214907	0.000214907	0.923077
potassium ion transport	GO:0006813	108	61	44.94	0.00126544	0.00126544	0.000230324	0.00126544	0.564815
exocytosis	GO:0006887	62	29	25.8	0.241826	0.241826	0.000275614	0.241826	0.467742
photosynthesis	GO:0015979	303	150	126.07	0.00315511	0.210912	0.000307504	0.00315511	0.49505
gene expression	GO:0010467	5007	2260	2083.35	8.5373e-09	0.392483	0.000308499	0.000308499	0.451368
positive regulation of transcription	GO:0045941	145	22	60.33	1	1	0.000387584	1	0.151724
DNA metabolic process	GO:0006259	703	350	292.51	5.52546e-06	0.0685447	0.000454104	0.000454104	0.497866
cellular macromolecule metabolic process	GO:0044260	9571	4245	3982.38	2.07122e-12	0.995366	0.00064229	0.00064229	0.443527
cell division	GO:0051301	189	83	78.64	0.282882	0.282882	0.000701926	0.282882	0.439153
L-phenylalanine catabolic process	GO:0006559	17	14	7.07	0.000726755	0.000726755	0.000726755	0.000726755	0.823529
post-translational protein modification	GO:0043687	43	28	17.89	0.00157365	0.00157365	0.000758797	0.00157365	0.651163
nucleotide-excision repair, DNA damage removal	GO:0000718	8	8	3.33	0.000897003	0.000897003	0.000897003	0.000897003	1
shikimate biosynthetic process	GO:0033587	8	8	3.33	0.000897003	0.000897003	0.000897003	0.000897003	1
protein-chromophore linkage	GO:0018298	14	12	5.83	0.00092907	0.00092907	0.00092907	0.00092907	0.857143
vesicle-mediated transport	GO:0016192	452	209	188.07	0.0249377	0.0249377	0.000930553	0.0249377	0.462389
nucleosome assembly	GO:0006334	132	73	54.92	0.00101163	0.00101163	0.00101163	0.00101163	0.55303
biological regulation	GO:0065007	6216	2273	2586.4	1	1	0.00123822	1	0.365669
response to antibiotic	GO:0046677	13	11	5.41	0.00193221	0.00193221	0.00193221	0.00193221	0.846154
DNA repair	GO:0006281	373	195	155.2	1.82888e-05	0.0241293	0.00200156	0.00200156	0.522788
nitrogen compound metabolic process	GO:0006807	6281	2849	2613.45	1.85912e-12	0.0754174	0.00215256	0.00215256	0.45359
positive regulation of growth rate	GO:0040010	7	7	2.91	0.00215666	0.00215666	0.00215666	0.00215666	1
RNA processing	GO:0006396	561	257	233.43	0.0231198	0.142754	0.00224063	0.0231198	0.458111
regulation of protein catabolic process	GO:0042176	11	10	4.58	0.00106144	0.00106144	0.00233319	0.00106144	0.909091
lipid glycosylation	GO:0030259	12	10	4.99	0.00397311	0.00397311	0.00397311	0.00397311	0.833333
glycerol ether metabolic process	GO:0006662	26	14	10.82	0.14308	0.14308	0.0039793	0.14308	0.538462
DNA topological change	GO:0006265	43	27	17.89	0.00408866	0.00408866	0.00408866	0.00408866	0.627907
terpenoid biosynthetic process	GO:0016114	117	37	48.68	0.989851	0.989851	0.00480681	0.989851	0.316239
GTP catabolic process	GO:0006184	84	47	34.95	0.00552833	0.102953	0.0051591	0.00552833	0.559524
spore germination	GO:0009847	6	6	2.5	0.00518493	0.00518493	0.00518493	0.00518493	1
plasma membrane ATP synthesis coupled proton transport	GO:0042777	6	6	2.5	0.00518493	0.00518493	0.00518493	0.00518493	1
regulation of protein transport	GO:0051223	9	7	3.74	0.0315742	0.0315742	0.00518568	0.0315742	0.777778
post-Golgi vesicle-mediated transport	GO:0006892	12	7	4.99	0.188077	0.188077	0.00518945	0.188077	0.583333
cellular component organization	GO:0016043	1792	629	745.63	1	1	0.00558412	1	0.351004
superoxide metabolic process	GO:0006801	26	15	10.82	0.0723636	0.0723636	0.00561536	0.0723636	0.576923
ion transport	GO:0006811	882	474	366.99	1.00704e-13	0.188058	0.00615343	0.00615343	0.537415
tRNA processing	GO:0008033	96	52	39.94	0.00865234	0.00865234	0.00620758	0.00865234	0.541667
one-carbon metabolic process	GO:0006730	224	113	93.2	0.00450799	0.0333364	0.00631158	0.00631158	0.504464
histone H3-K4 methylation	GO:0051568	25	17	10.4	0.0069516	0.0069516	0.0069516	0.0069516	0.68
response to chemical stimulus	GO:0042221	2680	594	1115.12	1	1	0.0076697	1	0.221642
protein metabolic process	GO:0019538	5986	2802	2490.7	5.40908e-21	1	0.00779766	0.00779766	0.468092
regulation of ARF GTPase activity	GO:0032312	29	19	12.07	0.00802172	0.00802172	0.00802172	0.00802172	0.655172
nucleotide-excision repair	GO:0006289	57	40	23.72	1.1951e-05	0.000681906	0.00958683	0.000681906	0.701754
tripeptide transport	GO:0042939	22	15	9.15	0.0107536	0.0107536	0.0107536	0.0107536	0.681818
SRP-dependent cotranslational protein targeting to membrane	GO:0006614	28	17	11.65	0.0323146	0.0323146	0.0107591	0.0323146	0.607143
GTP biosynthetic process	GO:0006183	13	10	5.41	0.0107761	0.0107761	0.0107761	0.0107761	0.769231
'de novo' pyrimidine base biosynthetic process	GO:0006207	13	10	5.41	0.0107761	0.0107761	0.0107761	0.0107761	0.769231
UTP biosynthetic process	GO:0006228	13	10	5.41	0.0107761	0.0107761	0.0107761	0.0107761	0.769231
CTP biosynthetic process	GO:0006241	13	10	5.41	0.0107761	0.0107761	0.0107761	0.0107761	0.769231
protoderm histogenesis	GO:0010068	8	7	3.33	0.0109742	0.0109742	0.0109742	0.0109742	0.875
citrate transport	GO:0015746	8	7	3.33	0.0109742	0.0109742	0.0109742	0.0109742	0.875
extracellular polysaccharide biosynthetic process	GO:0045226	8	7	3.33	0.0109742	0.0109742	0.0109742	0.0109742	0.875
nucleotide-excision repair, DNA gap filling	GO:0006297	5	5	2.08	0.0124647	0.0124647	0.0124647	0.0124647	1
determination of adult lifespan	GO:0008340	5	5	2.08	0.0124647	0.0124647	0.0124647	0.0124647	1
bradykinin catabolic process	GO:0010815	5	5	2.08	0.0124647	0.0124647	0.0124647	0.0124647	1
anaphase-promoting complex-dependent proteasomal ubiquitin-dependent protein catabolic process	GO:0031145	5	5	2.08	0.0124647	0.0124647	0.0124647	0.0124647	1
phosphatidylinositol phosphorylation	GO:0046854	5	5	2.08	0.0124647	0.0124647	0.0124647	0.0124647	1
RNA splicing, via transesterification reactions	GO:0000375	72	31	29.96	0.44586	0.44586	0.012476	0.44586	0.430556
oxylipin biosynthetic process	GO:0031408	51	23	21.22	0.355593	0.355593	0.0131628	0.355593	0.45098
regulation of apoptosis	GO:0042981	33	18	13.73	0.0922347	0.0922347	0.0151209	0.0922347	0.545455
response to stress	GO:0006950	2995	817	1246.18	1	1	0.015127	1	0.272788
'de novo' IMP biosynthetic process	GO:0006189	10	8	4.16	0.0161054	0.0161054	0.0161054	0.0161054	0.8
guanosine tetraphosphate metabolic process	GO:0015969	10	8	4.16	0.0161054	0.0161054	0.0161054	0.0161054	0.8
glycine metabolic process	GO:0006544	40	23	16.64	0.0309081	0.0309081	0.0167271	0.0309081	0.575
L-serine metabolic process	GO:0006563	46	30	19.14	0.00103991	0.00103991	0.0179741	0.00103991	0.652174
fatty acid biosynthetic process	GO:0006633	236	107	98.2	0.135421	0.135421	0.0186518	0.135421	0.45339
chloride transport	GO:0006821	23	15	9.57	0.0191206	0.0191206	0.0191206	0.0191206	0.652174
cellular glucan metabolic process	GO:0006073	220	104	91.54	0.0507113	0.365625	0.0194288	0.0507113	0.472727
protein dephosphorylation	GO:0006470	123	63	51.18	0.0195013	0.0195013	0.0195013	0.0195013	0.512195
indole glucosinolate catabolic process	GO:0042344	12	9	4.99	0.0203293	0.0203293	0.0203293	0.0203293	0.75
malate metabolic process	GO:0006108	27	17	11.23	0.0205542	0.0205542	0.0205542	0.0205542	0.62963
transcription initiation from RNA polymerase II promoter	GO:0006367	41	25	17.06	0.00961217	0.00961217	0.0214179	0.00961217	0.609756
purine nucleotide metabolic process	GO:0006163	393	262	163.52	5.25024e-24	0.00067685	0.0221825	0.00067685	0.666667
rRNA processing	GO:0006364	81	43	33.7	0.024191	0.024191	0.022279	0.024191	0.530864
plasma membrane to endosome transport	GO:0048227	7	6	2.91	0.0233546	0.0233546	0.0233546	0.0233546	0.857143
protein deacetylation	GO:0006476	27	13	11.23	0.307978	0.307978	0.0233709	0.307978	0.481481
mitochondrial electron transport, ubiquinol to cytochrome c	GO:0006122	16	11	6.66	0.0263072	0.0263072	0.0263072	0.0263072	0.6875
base-excision repair	GO:0006284	53	31	22.05	0.0096846	0.0096846	0.0279816	0.0096846	0.584906
sodium ion transport	GO:0006814	48	27	19.97	0.0286694	0.0286694	0.0286694	0.0286694	0.5625
ATP metabolic process	GO:0046034	219	158	91.12	3.94714e-20	0.00499491	0.0292136	0.00499491	0.721461
multicellular organismal aging	GO:0010259	9	9	3.74	0.000373063	0.000373063	0.0299296	0.000373063	1
regulation of ubiquitin-protein ligase activity involved in mitotic cell cycle	GO:0051439	8	8	3.33	0.000897003	0.000897003	0.0299364	0.000897003	1
cysteine metabolic process	GO:0006534	29	16	12.07	0.0985593	0.0985593	0.029945	0.0985593	0.551724
DNA synthesis involved in DNA repair	GO:0000731	4	4	1.66	0.0299636	0.0299636	0.0299636	0.0299636	1
fructose 2,6-bisphosphate metabolic process	GO:0006003	4	4	1.66	0.0299636	0.0299636	0.0299636	0.0299636	1
UMP biosynthetic process	GO:0006222	4	4	1.66	0.0299636	0.0299636	0.0299636	0.0299636	1
snoRNA metabolic process	GO:0016074	4	4	1.66	0.0299636	0.0299636	0.0299636	0.0299636	1
beta-amyloid metabolic process	GO:0050435	4	4	1.66	0.0299636	0.0299636	0.0299636	0.0299636	1
negative regulation of ubiquitin-protein ligase activity involved in mitotic cell cycle	GO:0051436	4	4	1.66	0.0299636	0.0299636	0.0299636	0.0299636	1
positive regulation of ubiquitin-protein ligase activity involved in mitotic cell cycle	GO:0051437	4	4	1.66	0.0299636	0.0299636	0.0299636	0.0299636	1
seryl-tRNA aminoacylation	GO:0006434	9	7	3.74	0.0315742	0.0315742	0.0315742	0.0315742	0.777778
ER to Golgi vesicle-mediated transport	GO:0006888	53	29	22.05	0.036904	0.036904	0.036904	0.036904	0.54717
regulation of ARF protein signal transduction	GO:0032012	40	27	16.64	0.000835195	0.0373954	0.0373954	0.0373954	0.675
chorismate biosynthetic process	GO:0009423	11	8	4.58	0.0375541	0.0375541	0.0375541	0.0375541	0.727273
protein-tetrapyrrole linkage	GO:0017006	11	8	4.58	0.0375541	0.0375541	0.0375541	0.0375541	0.727273
regulation of actin filament polymerization	GO:0030833	29	14	12.07	0.292268	0.292268	0.0375882	0.292268	0.482759
glutamate biosynthetic process	GO:0006537	13	9	5.41	0.0418241	0.0418241	0.0418241	0.0418241	0.692308
cellular aromatic compound metabolic process	GO:0006725	545	171	226.77	1	1	0.0434929	1	0.313761
regulation of cellular process	GO:0050794	5115	1930	2128.29	1	1	0.0437181	1	0.377322
cell communication	GO:0007154	299	52	124.41	1	1	0.0439486	1	0.173913
immune response	GO:0006955	380	76	158.11	1	1	0.0442338	1	0.2
negative regulation of DNA endoreduplication	GO:0032876	15	10	6.24	0.0448105	0.0448105	0.0448105	0.0448105	0.666667
inositol trisphosphate metabolic process	GO:0032957	15	10	6.24	0.0448105	0.0448105	0.0448105	0.0448105	0.666667
arginine biosynthetic process	GO:0006526	19	11	7.91	0.114201	0.114201	0.0448309	0.114201	0.578947
auxin mediated signaling pathway	GO:0009734	60	32	24.97	0.0441644	0.0441644	0.0470984	0.0441644	0.533333
cell morphogenesis	GO:0000902	338	69	140.64	1	1	0.0472058	1	0.204142
lipid A biosynthetic process	GO:0009245	19	12	7.91	0.0481202	0.0481202	0.0481202	0.0481202	0.631579
positive regulation of transcription from RNA polymerase II promoter	GO:0045944	8	7	3.33	0.0109742	0.0109742	0.0488386	0.0109742	0.875
L-methionine salvage from methylthioadenosine	GO:0019509	21	13	8.74	0.0488504	0.0488504	0.0488504	0.0488504	0.619048
regulation of protein phosphorylation	GO:0001932	56	26	23.3	0.273857	0.273857	0.0488592	0.273857	0.464286
cobalamin biosynthetic process	GO:0009236	6	5	2.5	0.0488633	0.0488633	0.0488633	0.0488633	0.833333
spread of virus in host, cell to cell	GO:0046740	6	5	2.5	0.0488633	0.0488633	0.0488633	0.0488633	0.833333
nucleotide transport	GO:0006862	17	9	7.07	0.239635	0.239635	0.0488756	0.239635	0.529412
glutamine metabolic process	GO:0006541	35	22	14.56	0.0090757	0.0090757	0.0489994	0.0090757	0.628571
riboflavin biosynthetic process	GO:0009231	23	14	9.57	0.0491511	0.0491511	0.0491511	0.0491511	0.608696
porphyrin biosynthetic process	GO:0006779	97	42	40.36	0.405004	0.405004	0.0492458	0.405004	0.43299
lipid biosynthetic process	GO:0008610	614	234	255.48	0.966219	0.966219	0.0502625	0.966219	0.381107
phenylpropanoid metabolic process	GO:0009698	209	36	86.96	1	1	0.0513441	1	0.172249
macromolecule metabolic process	GO:0043170	10523	4729	4378.5	3.74184e-20	0.916706	0.0600438	0.0600438	0.449397
actin filament polymerization	GO:0030041	37	20	15.4	0.0861626	0.0861626	0.0604399	0.0861626	0.540541
glycerol-3-phosphate catabolic process	GO:0046168	8	6	3.33	0.0604957	0.0604957	0.0604957	0.0604957	0.75
cellular carbohydrate metabolic process	GO:0044262	992	462	412.76	0.000708559	0.95526	0.0659897	0.0659897	0.465726
glutamine biosynthetic process	GO:0006542	10	7	4.16	0.067668	0.067668	0.067668	0.067668	0.7
peptidoglycan-based cell wall biogenesis	GO:0009273	16	15	6.66	1.88288e-05	0.0718867	0.0718867	0.0718867	0.9375
arginine metabolic process	GO:0006525	28	17	11.65	0.0323146	0.0323146	0.0719494	0.0323146	0.607143
protein deubiquitination	GO:0016579	16	11	6.66	0.0263072	0.0263072	0.07195	0.0263072	0.6875
cell fate determination	GO:0001709	12	8	4.99	0.0720036	0.0720036	0.0720036	0.0720036	0.666667
regulation of pH	GO:0006885	12	8	4.99	0.0720036	0.0720036	0.0720036	0.0720036	0.666667
hemolysis in other organism involved in symbiotic interaction	GO:0052331	5	4	2.08	0.0999593	0.0999593	0.0720213	0.0999593	0.8
autophagic vacuole assembly	GO:0000045	3	3	1.25	0.0720248	0.0720248	0.0720248	0.0720248	1
receptor-mediated endocytosis	GO:0006898	3	3	1.25	0.0720248	0.0720248	0.0720248	0.0720248	1
post-chaperonin tubulin folding pathway	GO:0007023	3	3	1.25	0.0720248	0.0720248	0.0720248	0.0720248	1
spermatid development	GO:0007286	3	3	1.25	0.0720248	0.0720248	0.0720248	0.0720248	1
respiratory gaseous exchange	GO:0007585	3	3	1.25	0.0720248	0.0720248	0.0720248	0.0720248	1
queuosine biosynthetic process	GO:0008616	3	3	1.25	0.0720248	0.0720248	0.0720248	0.0720248	1
UDP-N-acetylgalactosamine biosynthetic process	GO:0019277	3	3	1.25	0.0720248	0.0720248	0.0720248	0.0720248	1
L-methionine biosynthetic process from S-adenosylmethionine	GO:0019284	3	3	1.25	0.0720248	0.0720248	0.0720248	0.0720248	1
response to deep water	GO:0030912	3	3	1.25	0.0720248	0.0720248	0.0720248	0.0720248	1
positive regulation of multicellular organism growth	GO:0040018	3	3	1.25	0.0720248	0.0720248	0.0720248	0.0720248	1
pore complex assembly	GO:0046931	3	3	1.25	0.0720248	0.0720248	0.0720248	0.0720248	1
regulation of mitochondrial membrane potential	GO:0051881	3	3	1.25	0.0720248	0.0720248	0.0720248	0.0720248	1
chemotaxis	GO:0006935	17	6	7.07	0.778405	0.778405	0.0720841	0.778405	0.352941
protein import	GO:0017038	131	48	54.51	0.894105	0.894105	0.0721989	0.894105	0.366412
pyrimidine nucleotide biosynthetic process	GO:0006221	39	26	16.23	0.00137796	0.0756254	0.0741725	0.0741725	0.666667
regulation of biological quality	GO:0065008	1012	320	421.08	1	1	0.0742948	1	0.316206
cysteine biosynthetic process from serine	GO:0006535	14	9	5.83	0.0744649	0.0744649	0.0744649	0.0744649	0.642857
spermidine biosynthetic process	GO:0008295	14	9	5.83	0.0744649	0.0744649	0.0744649	0.0744649	0.642857
NAD biosynthetic process	GO:0009435	14	9	5.83	0.0744649	0.0744649	0.0744649	0.0744649	0.642857
gluconeogenesis	GO:0006094	22	13	9.15	0.0748198	0.0748198	0.0748198	0.0748198	0.590909
cellular membrane organization	GO:0016044	153	45	63.66	0.999341	0.999341	0.0754428	0.999341	0.294118
cadmium ion transport	GO:0015691	20	12	8.32	0.0756074	0.0756074	0.0756074	0.0756074	0.6
regulation of nitrogen utilization	GO:0006808	16	10	6.66	0.0756494	0.0756494	0.0756494	0.0756494	0.625
hydrogen peroxide catabolic process	GO:0042744	16	10	6.66	0.0756494	0.0756494	0.0756494	0.0756494	0.625
cellular response to stimulus	GO:0051716	2391	797	994.87	1	1	0.0767541	1	0.333333
system development	GO:0048731	988	165	411.1	1	1	0.0775713	1	0.167004
regulation of biological process	GO:0050789	5641	2110	2347.15	1	1	0.0791766	1	0.374047
pseudouridine synthesis	GO:0001522	41	22	17.06	0.0804052	0.0804052	0.0804052	0.0804052	0.536585
DNA recombination	GO:0006310	107	41	44.52	0.784691	0.784691	0.0837963	0.784691	0.383178
response to hormone stimulus	GO:0009725	1087	193	452.29	1	1	0.0912195	1	0.177553
phosphorylation	GO:0016310	1990	983	828.02	1.64641e-13	0.0302328	0.0974764	0.0302328	0.49397
phosphatidylethanolamine biosynthetic process	GO:0006646	5	4	2.08	0.0999593	0.0999593	0.0999593	0.0999593	0.8
oxygen transport	GO:0015671	5	4	2.08	0.0999593	0.0999593	0.0999593	0.0999593	0.8
arabinose biosynthetic process	GO:0019567	5	4	2.08	0.0999593	0.0999593	0.0999593	0.0999593	0.8
positive regulation of cytokinesis	GO:0032467	5	4	2.08	0.0999593	0.0999593	0.0999593	0.0999593	0.8
regulation of mitotic spindle organization	GO:0060236	5	4	2.08	0.0999593	0.0999593	0.0999593	0.0999593	0.8
mRNA catabolic process	GO:0006402	25	11	10.4	0.479633	0.479633	0.100004	0.479633	0.44
regulation of transcription from RNA polymerase II promoter	GO:0006357	51	30	21.22	0.00973834	0.00973834	0.103904	0.00973834	0.588235
protein import into chloroplast stroma	GO:0045037	23	13	9.57	0.108189	0.108189	0.108189	0.108189	0.565217
plant-type cell wall organization	GO:0009664	118	38	49.1	0.986006	0.986006	0.110667	0.986006	0.322034
glutathione biosynthetic process	GO:0006750	7	5	2.91	0.112635	0.112635	0.112635	0.112635	0.714286
pentose-phosphate shunt, non-oxidative branch	GO:0009052	7	5	2.91	0.112635	0.112635	0.112635	0.112635	0.714286
ureide catabolic process	GO:0010136	7	5	2.91	0.112635	0.112635	0.112635	0.112635	0.714286
DNA integration	GO:0015074	7	5	2.91	0.112635	0.112635	0.112635	0.112635	0.714286
purine nucleotide biosynthetic process	GO:0006164	280	194	116.5	4.87561e-21	0.0197327	0.114122	0.0197327	0.692857
protein localization	GO:0008104	823	425	342.44	2.3409e-09	0.305996	0.114192	0.114192	0.516403
blue light signaling pathway	GO:0009785	17	10	7.07	0.116818	0.116818	0.116818	0.116818	0.588235
purine ribonucleoside monophosphate biosynthetic process	GO:0009168	30	20	12.48	0.00489714	0.00489714	0.118073	0.00489714	0.666667
transcription elongation from RNA polymerase II promoter	GO:0006368	9	6	3.74	0.118339	0.118339	0.118339	0.118339	0.666667
aspartyl-tRNA aminoacylation	GO:0006422	9	6	3.74	0.118339	0.118339	0.118339	0.118339	0.666667
spermine biosynthetic process	GO:0006597	9	6	3.74	0.118339	0.118339	0.118339	0.118339	0.666667
regulation of cell shape	GO:0008360	9	6	3.74	0.118339	0.118339	0.118339	0.118339	0.666667
pyridoxal phosphate biosynthetic process	GO:0042823	9	6	3.74	0.118339	0.118339	0.118339	0.118339	0.666667
protein targeting	GO:0006605	225	84	93.62	0.916027	0.916027	0.119756	0.916027	0.373333
L-serine biosynthetic process	GO:0006564	11	7	4.58	0.120367	0.120367	0.120367	0.120367	0.636364
steroid biosynthetic process	GO:0006694	56	15	23.3	0.992774	0.992774	0.120956	0.992774	0.267857
tricarboxylic acid cycle	GO:0006099	34	18	14.15	0.121998	0.121998	0.121998	0.121998	0.529412
hormone-mediated signaling pathway	GO:0009755	335	68	139.39	1	1	0.124912	1	0.202985
nucleoside metabolic process	GO:0009116	113	60	47.02	0.00886351	0.299373	0.126015	0.126015	0.530973
tRNA aminoacylation for protein translation	GO:0006418	145	80	60.33	0.000658066	0.000658066	0.13044	0.000658066	0.551724
iron-sulfur cluster assembly	GO:0016226	44	23	18.31	0.100363	0.100363	0.137811	0.100363	0.522727
cellular iron ion homeostasis	GO:0006879	24	13	9.99	0.148939	0.148939	0.155024	0.148939	0.541667
organic acid metabolic process	GO:0006082	1299	553	540.5	0.243613	0.988683	0.172718	0.243613	0.425712
energy reserve metabolic process	GO:0006112	23	20	9.57	9.37553e-06	0.374739	0.172808	0.172808	0.869565
cellular component movement	GO:0006928	14	14	5.83	4.63826e-06	0.0298957	0.172884	0.0298957	1
peptide metabolic process	GO:0006518	49	24	20.39	0.182993	0.182993	0.173037	0.182993	0.489796
mitotic spindle organization	GO:0007052	7	6	2.91	0.0233546	0.0233546	0.173055	0.0233546	0.857143
immune system development	GO:0002520	4	4	1.66	0.0299636	0.0299636	0.17308	0.0299636	1
L-glutamate transport	GO:0015813	6	4	2.5	0.202151	0.202151	0.173108	0.202151	0.666667
single strand break repair	GO:0000012	2	2	0.83	0.17312	0.17312	0.17312	0.17312	1
ribosomal large subunit assembly	GO:0000027	2	2	0.83	0.17312	0.17312	0.17312	0.17312	1
mitochondrion degradation	GO:0000422	2	2	0.83	0.17312	0.17312	0.17312	0.17312	1
barrier septum site selection	GO:0000918	2	2	0.83	0.17312	0.17312	0.17312	0.17312	1
trophectodermal cellular morphogenesis	GO:0001831	2	2	0.83	0.17312	0.17312	0.17312	0.17312	1
fructose 6-phosphate metabolic process	GO:0006002	2	2	0.83	0.17312	0.17312	0.17312	0.17312	1
ethanol oxidation	GO:0006069	2	2	0.83	0.17312	0.17312	0.17312	0.17312	1
ATP catabolic process	GO:0006200	2	2	0.83	0.17312	0.17312	0.17312	0.17312	1
base-excision repair, gap-filling	GO:0006287	2	2	0.83	0.17312	0.17312	0.17312	0.17312	1
nucleotide-excision repair, DNA incision, 3'-to lesion	GO:0006295	2	2	0.83	0.17312	0.17312	0.17312	0.17312	1
nucleotide-excision repair, DNA incision, 5'-to lesion	GO:0006296	2	2	0.83	0.17312	0.17312	0.17312	0.17312	1
histone mRNA 3'-end processing	GO:0006398	2	2	0.83	0.17312	0.17312	0.17312	0.17312	1
isoleucyl-tRNA aminoacylation	GO:0006428	2	2	0.83	0.17312	0.17312	0.17312	0.17312	1
polyphosphate biosynthetic process	GO:0006799	2	2	0.83	0.17312	0.17312	0.17312	0.17312	1
determination of left/right symmetry	GO:0007368	2	2	0.83	0.17312	0.17312	0.17312	0.17312	1
cyclin catabolic process	GO:0008054	2	2	0.83	0.17312	0.17312	0.17312	0.17312	1
thiamine diphosphate biosynthetic process	GO:0009229	2	2	0.83	0.17312	0.17312	0.17312	0.17312	1
peptidoglycan turnover	GO:0009254	2	2	0.83	0.17312	0.17312	0.17312	0.17312	1
negative regulation of gene-specific transcription from RNA polymerase II promoter	GO:0010553	2	2	0.83	0.17312	0.17312	0.17312	0.17312	1
snRNA processing	GO:0016180	2	2	0.83	0.17312	0.17312	0.17312	0.17312	1
somatic recombination of immunoglobulin gene segments	GO:0016447	2	2	0.83	0.17312	0.17312	0.17312	0.17312	1
negative regulation of angiogenesis	GO:0016525	2	2	0.83	0.17312	0.17312	0.17312	0.17312	1
histone deubiquitination	GO:0016578	2	2	0.83	0.17312	0.17312	0.17312	0.17312	1
keto-3-deoxy-D-manno-octulosonic acid biosynthetic process	GO:0019294	2	2	0.83	0.17312	0.17312	0.17312	0.17312	1
coenzyme M biosynthetic process	GO:0019295	2	2	0.83	0.17312	0.17312	0.17312	0.17312	1
cholesterol transport	GO:0030301	2	2	0.83	0.17312	0.17312	0.17312	0.17312	1
G2/M transition checkpoint	GO:0031576	2	2	0.83	0.17312	0.17312	0.17312	0.17312	1
positive regulation of interferon-beta production	GO:0032728	2	2	0.83	0.17312	0.17312	0.17312	0.17312	1
regulation of barrier septum formation	GO:0032955	2	2	0.83	0.17312	0.17312	0.17312	0.17312	1
intraflagellar transport	GO:0042073	2	2	0.83	0.17312	0.17312	0.17312	0.17312	1
response to morphine	GO:0043278	2	2	0.83	0.17312	0.17312	0.17312	0.17312	1
maintenance of DNA repeat elements	GO:0043570	2	2	0.83	0.17312	0.17312	0.17312	0.17312	1
DNA replication proofreading	GO:0045004	2	2	0.83	0.17312	0.17312	0.17312	0.17312	1
positive regulation of RNA polymerase II transcriptional preinitiation complex assembly	GO:0045899	2	2	0.83	0.17312	0.17312	0.17312	0.17312	1
dUTP metabolic process	GO:0046080	2	2	0.83	0.17312	0.17312	0.17312	0.17312	1
homeostasis of number of cells within a tissue	GO:0048873	2	2	0.83	0.17312	0.17312	0.17312	0.17312	1
protein K11-linked ubiquitination	GO:0070979	2	2	0.83	0.17312	0.17312	0.17312	0.17312	1
regulation of protein stability	GO:0031647	10	5	4.16	0.407714	0.407714	0.173131	0.407714	0.5
production of small RNA involved in gene silencing by RNA	GO:0070918	35	7	14.56	0.998097	0.998097	0.173413	0.998097	0.2
cellular amino acid metabolic process	GO:0006520	729	347	303.33	0.0005252	0.529736	0.1736	0.1736	0.475995
cellular catabolic process	GO:0044248	1010	403	420.25	0.876461	0.99157	0.173765	0.876461	0.39901
Mo-molybdopterin cofactor biosynthetic process	GO:0006777	16	9	6.66	0.174614	0.174614	0.174614	0.174614	0.5625
glucan biosynthetic process	GO:0009250	129	60	53.68	0.148521	0.770223	0.181046	0.181046	0.465116
peroxisome organization	GO:0007031	78	29	32.45	0.818232	0.818232	0.18186	0.818232	0.371795
polysaccharide catabolic process	GO:0000272	64	36	26.63	0.0126807	0.705687	0.187495	0.187495	0.5625
phosphate transport	GO:0006817	27	14	11.23	0.187558	0.187558	0.187558	0.187558	0.518519
tyrosine biosynthetic process	GO:0006571	12	7	4.99	0.188077	0.188077	0.188077	0.188077	0.583333
cellular cell wall organization	GO:0007047	130	45	54.09	0.957571	0.957571	0.188956	0.957571	0.346154
anatomical structure development	GO:0048856	1973	354	820.94	1	1	0.190622	1	0.179422
transcription from RNA polymerase II promoter	GO:0006366	97	56	40.36	0.000972947	0.193325	0.193325	0.193325	0.57732
asparagine biosynthetic process	GO:0006529	10	6	4.16	0.194345	0.194345	0.194345	0.194345	0.6
cellular aldehyde metabolic process	GO:0006081	42	16	17.48	0.729968	0.729968	0.19459	0.729968	0.380952
arabinose metabolic process	GO:0019566	13	9	5.41	0.0418241	0.0418241	0.198098	0.0418241	0.692308
tetrapyrrole biosynthetic process	GO:0033014	106	47	44.11	0.31673	0.31673	0.198132	0.31673	0.443396
multicellular organism growth	GO:0035264	9	6	3.74	0.118339	0.118339	0.198164	0.118339	0.666667
double-strand break repair via nonhomologous end joining	GO:0006303	4	3	1.66	0.198209	0.198209	0.198209	0.198209	0.75
chlororespiration	GO:0010478	4	3	1.66	0.198209	0.198209	0.198209	0.198209	0.75
triose phosphate transport	GO:0015717	4	3	1.66	0.198209	0.198209	0.198209	0.198209	0.75
tetracycline transport	GO:0015904	4	3	1.66	0.198209	0.198209	0.198209	0.198209	0.75
early endosome to late endosome transport	GO:0045022	4	3	1.66	0.198209	0.198209	0.198209	0.198209	0.75
vessel member cell differentiation	GO:0048759	4	3	1.66	0.198209	0.198209	0.198209	0.198209	0.75
regulation of mitotic metaphase/anaphase transition	GO:0030071	9	4	3.74	0.557434	0.557434	0.198261	0.557434	0.444444
response to drug	GO:0042493	108	42	44.94	0.748333	0.748333	0.198419	0.748333	0.388889
meristem determinacy	GO:0010022	20	5	8.32	0.962407	0.962407	0.198437	0.962407	0.25
vesicle docking	GO:0048278	44	14	18.31	0.931326	0.931326	0.198485	0.931326	0.318182
ribonucleoside monophosphate biosynthetic process	GO:0009156	42	29	17.48	0.00029746	0.020222	0.19887	0.020222	0.690476
regulation of GTPase activity	GO:0043087	78	41	32.45	0.0328492	0.369445	0.19907	0.19907	0.525641
cysteinyl-tRNA aminoacylation	GO:0006423	8	5	3.33	0.199535	0.199535	0.199535	0.199535	0.625
maintenance of protein location in nucleus	GO:0051457	8	5	3.33	0.199535	0.199535	0.199535	0.199535	0.625
positive regulation of cellular response to phosphate starvation	GO:0080040	8	5	3.33	0.199535	0.199535	0.199535	0.199535	0.625
glycine catabolic process	GO:0006546	19	9	7.91	0.386751	0.386751	0.199573	0.386751	0.473684
barrier septum formation	GO:0000917	10	8	4.16	0.0161054	0.0161054	0.202012	0.0161054	0.8
acyl-CoA metabolic process	GO:0006637	8	5	3.33	0.199535	0.199535	0.202141	0.199535	0.625
sulfate reduction	GO:0019419	8	5	3.33	0.199535	0.199535	0.202141	0.199535	0.625
purine ribonucleoside salvage	GO:0006166	6	4	2.5	0.202151	0.202151	0.202151	0.202151	0.666667
lysyl-tRNA aminoacylation	GO:0006430	6	4	2.5	0.202151	0.202151	0.202151	0.202151	0.666667
tyrosyl-tRNA aminoacylation	GO:0006437	6	4	2.5	0.202151	0.202151	0.202151	0.202151	0.666667
endosome organization	GO:0007032	6	4	2.5	0.202151	0.202151	0.202151	0.202151	0.666667
gamma-aminobutyric acid catabolic process	GO:0009450	6	4	2.5	0.202151	0.202151	0.202151	0.202151	0.666667
negative regulation of translational elongation	GO:0045900	6	4	2.5	0.202151	0.202151	0.202151	0.202151	0.666667
regulation of viral reproduction	GO:0050792	6	4	2.5	0.202151	0.202151	0.202151	0.202151	0.666667
cell cycle checkpoint	GO:0000075	16	7	6.66	0.52588	0.52588	0.20222	0.52588	0.4375
regulation of cyclin-dependent protein kinase activity	GO:0000079	15	5	6.24	0.818177	0.818177	0.202314	0.818177	0.333333
carotenoid biosynthetic process	GO:0016117	43	21	17.89	0.208922	0.208922	0.215481	0.208922	0.488372
histidine biosynthetic process	GO:0000105	21	11	8.74	0.216467	0.216467	0.216467	0.216467	0.52381
peroxisome fission	GO:0016559	21	11	8.74	0.216467	0.216467	0.216467	0.216467	0.52381
folic acid-containing compound biosynthetic process	GO:0009396	30	14	12.48	0.350074	0.350074	0.216551	0.350074	0.466667
mismatch repair	GO:0006298	30	15	12.48	0.226203	0.226203	0.226203	0.226203	0.5
GPI anchor biosynthetic process	GO:0006506	28	14	11.65	0.237655	0.237655	0.237655	0.237655	0.5
mitochondrial electron transport, NADH to ubiquinone	GO:0006120	17	9	7.07	0.239635	0.239635	0.239635	0.239635	0.529412
cell wall biogenesis	GO:0042546	128	44	53.26	0.961447	0.999222	0.251549	0.961447	0.34375
activation of protein kinase C activity by G-protein coupled receptor protein signaling pathway	GO:0007205	24	12	9.99	0.263359	0.263359	0.263359	0.263359	0.5
cellulose biosynthetic process	GO:0030244	65	30	27.05	0.266881	0.266881	0.266881	0.266881	0.461538
protein complex assembly	GO:0006461	230	100	95.7	0.303879	0.99949	0.266887	0.303879	0.434783
carbohydrate metabolic process	GO:0005975	1649	754	686.13	0.000258639	0.889683	0.275645	0.275645	0.457247
reductive pentose-phosphate cycle	GO:0019253	22	11	9.15	0.277895	0.277895	0.277895	0.277895	0.5
nuclear-transcribed mRNA catabolic process, nonsense-mediated decay	GO:0000184	11	6	4.58	0.283118	0.283118	0.283118	0.283118	0.545455
protein thiol-disulfide exchange	GO:0006467	11	6	4.58	0.283118	0.283118	0.283118	0.283118	0.545455
D-xylose metabolic process	GO:0042732	11	6	4.58	0.283118	0.283118	0.283118	0.283118	0.545455
response to DNA damage stimulus	GO:0006974	394	206	163.94	1.07121e-05	0.0148482	0.288559	0.0148482	0.522843
glycerol metabolic process	GO:0006071	59	22	24.55	0.789099	0.789099	0.292957	0.789099	0.372881
mRNA processing	GO:0006397	131	56	54.51	0.428163	0.428163	0.293729	0.428163	0.427481
RNA metabolic process	GO:0016070	3271	1021	1361.02	1	1	0.29419	1	0.312137
protein ADP-ribosylation	GO:0006471	9	5	3.74	0.301029	0.301029	0.301029	0.301029	0.555556
threonine biosynthetic process	GO:0009088	9	5	3.74	0.301029	0.301029	0.301029	0.301029	0.555556
vacuolar transport	GO:0007034	38	10	15.81	0.983373	0.983373	0.301656	0.983373	0.263158
D-ribose metabolic process	GO:0006014	27	13	11.23	0.307978	0.307978	0.307978	0.307978	0.481481
methionine biosynthetic process	GO:0009086	41	22	17.06	0.0804052	0.0804052	0.310929	0.0804052	0.536585
phosphatidylcholine metabolic process	GO:0046470	18	9	7.49	0.311359	0.311359	0.311359	0.311359	0.5
mannose metabolic process	GO:0006013	12	7	4.99	0.188077	0.188077	0.321431	0.188077	0.583333
trehalose metabolic process	GO:0005991	42	19	17.48	0.371362	0.371362	0.32147	0.371362	0.452381
phenylalanyl-tRNA aminoacylation	GO:0006432	7	4	2.91	0.321505	0.321505	0.321505	0.321505	0.571429
nickel ion transport	GO:0015675	7	4	2.91	0.321505	0.321505	0.321505	0.321505	0.571429
ADP transport	GO:0015866	7	4	2.91	0.321505	0.321505	0.321505	0.321505	0.571429
ATP transport	GO:0015867	7	4	2.91	0.321505	0.321505	0.321505	0.321505	0.571429
protein import into mitochondrial matrix	GO:0030150	7	4	2.91	0.321505	0.321505	0.321505	0.321505	0.571429
protein insertion into membrane	GO:0051205	7	4	2.91	0.321505	0.321505	0.321505	0.321505	0.571429
ceramide metabolic process	GO:0006672	13	6	5.41	0.473301	0.473301	0.321546	0.473301	0.461538
unsaturated fatty acid biosynthetic process	GO:0006636	16	8	6.66	0.330901	0.330901	0.330901	0.330901	0.5
protein methylation	GO:0006479	79	34	32.87	0.440416	0.951981	0.330927	0.440416	0.43038
starch metabolic process	GO:0005982	56	17	23.3	0.969415	0.969415	0.33183	0.969415	0.303571
calcium ion transport	GO:0006816	34	16	14.15	0.316395	0.316395	0.332588	0.316395	0.470588
microtubule-based process	GO:0007017	281	171	116.92	5.13156e-11	0.559065	0.341178	0.341178	0.608541
carboxylic acid metabolic process	GO:0019752	1294	550	538.42	0.260169	0.990489	0.344778	0.344778	0.425039
IMP biosynthetic process	GO:0006188	15	11	6.24	0.0131302	0.0131302	0.345308	0.0131302	0.733333
deoxyribonucleoside diphosphate metabolic process	GO:0009186	8	5	3.33	0.199535	0.199535	0.345529	0.199535	0.625
proline catabolic process	GO:0006562	7	4	2.91	0.321505	0.321505	0.345571	0.321505	0.571429
protein polyubiquitination	GO:0000209	5	3	2.08	0.345583	0.345583	0.345583	0.345583	0.6
transcription termination, DNA-dependent	GO:0006353	5	3	2.08	0.345583	0.345583	0.345583	0.345583	0.6
tetrahydrobiopterin biosynthetic process	GO:0006729	5	3	2.08	0.345583	0.345583	0.345583	0.345583	0.6
peptidyl-lysine modification to hypusine	GO:0008612	5	3	2.08	0.345583	0.345583	0.345583	0.345583	0.6
response to manganese ion	GO:0010042	5	3	2.08	0.345583	0.345583	0.345583	0.345583	0.6
RNA secondary structure unwinding	GO:0010501	5	3	2.08	0.345583	0.345583	0.345583	0.345583	0.6
NAD transport	GO:0043132	5	3	2.08	0.345583	0.345583	0.345583	0.345583	0.6
amino acid import	GO:0043090	10	5	4.16	0.407714	0.407714	0.345588	0.407714	0.5
rRNA modification	GO:0000154	13	6	5.41	0.473301	0.473301	0.345606	0.473301	0.461538
response to organic substance	GO:0010033	1543	306	642.02	1	1	0.351047	1	0.198315
ubiquinone biosynthetic process	GO:0006744	14	7	5.83	0.352928	0.352928	0.352928	0.352928	0.5
manganese ion transport	GO:0006828	14	7	5.83	0.352928	0.352928	0.352928	0.352928	0.5
cellular nitrogen compound metabolic process	GO:0034641	6136	2771	2553.12	4.71154e-11	0.100686	0.3584	0.100686	0.451597
protein modification process	GO:0006464	3038	1284	1264.08	0.222544	1	0.361857	0.361857	0.422646
DNA-dependent DNA replication initiation	GO:0006270	23	11	9.57	0.343662	0.343662	0.364093	0.343662	0.478261
pentose-phosphate shunt	GO:0006098	49	24	20.39	0.182993	0.182993	0.370939	0.182993	0.489796
nuclear mRNA splicing, via spliceosome	GO:0000398	60	26	24.97	0.441476	0.441476	0.371087	0.441476	0.433333
lipopolysaccharide biosynthetic process	GO:0009103	24	16	9.99	0.0116266	0.0116266	0.374999	0.0116266	0.666667
tRNA wobble uridine modification	GO:0002098	3	2	1.25	0.375309	0.375309	0.375309	0.375309	0.666667
fumarate metabolic process	GO:0006106	3	2	1.25	0.375309	0.375309	0.375309	0.375309	0.666667
uridine catabolic process	GO:0006218	3	2	1.25	0.375309	0.375309	0.375309	0.375309	0.666667
dTDP biosynthetic process	GO:0006233	3	2	1.25	0.375309	0.375309	0.375309	0.375309	0.666667
leucyl-tRNA aminoacylation	GO:0006429	3	2	1.25	0.375309	0.375309	0.375309	0.375309	0.666667
methionyl-tRNA aminoacylation	GO:0006431	3	2	1.25	0.375309	0.375309	0.375309	0.375309	0.666667
tryptophanyl-tRNA aminoacylation	GO:0006436	3	2	1.25	0.375309	0.375309	0.375309	0.375309	0.666667
valyl-tRNA aminoacylation	GO:0006438	3	2	1.25	0.375309	0.375309	0.375309	0.375309	0.666667
high-affinity iron ion transport	GO:0006827	3	2	1.25	0.375309	0.375309	0.375309	0.375309	0.666667
male meiosis I	GO:0007141	3	2	1.25	0.375309	0.375309	0.375309	0.375309	0.666667
isoleucine biosynthetic process	GO:0009097	3	2	1.25	0.375309	0.375309	0.375309	0.375309	0.666667
menaquinone biosynthetic process	GO:0009234	3	2	1.25	0.375309	0.375309	0.375309	0.375309	0.666667
nitrogen fixation	GO:0009399	3	2	1.25	0.375309	0.375309	0.375309	0.375309	0.666667
regulation of inflorescence meristem growth	GO:0010081	3	2	1.25	0.375309	0.375309	0.375309	0.375309	0.666667
establishment or maintenance of transmembrane electrochemical gradient	GO:0010248	3	2	1.25	0.375309	0.375309	0.375309	0.375309	0.666667
fatty acid omega-oxidation	GO:0010430	3	2	1.25	0.375309	0.375309	0.375309	0.375309	0.666667
response to sulfur dioxide	GO:0010477	3	2	1.25	0.375309	0.375309	0.375309	0.375309	0.666667
regulation of 1-aminocyclopropane-1-carboxylate metabolic process	GO:0010602	3	2	1.25	0.375309	0.375309	0.375309	0.375309	0.666667
molybdate ion transport	GO:0015689	3	2	1.25	0.375309	0.375309	0.375309	0.375309	0.666667
S-adenosylmethionine transport	GO:0015805	3	2	1.25	0.375309	0.375309	0.375309	0.375309	0.666667
protein N-linked glycosylation via asparagine	GO:0018279	3	2	1.25	0.375309	0.375309	0.375309	0.375309	0.666667
iron incorporation into metallo-sulfur cluster	GO:0018283	3	2	1.25	0.375309	0.375309	0.375309	0.375309	0.666667
beta-alanine catabolic process	GO:0019484	3	2	1.25	0.375309	0.375309	0.375309	0.375309	0.666667
GDP-mannose metabolic process	GO:0019673	3	2	1.25	0.375309	0.375309	0.375309	0.375309	0.666667
cytolysis	GO:0019835	3	2	1.25	0.375309	0.375309	0.375309	0.375309	0.666667
negative regulation of telomere maintenance	GO:0032205	3	2	1.25	0.375309	0.375309	0.375309	0.375309	0.666667
indoleacetic acid conjugate metabolic process	GO:0033473	3	2	1.25	0.375309	0.375309	0.375309	0.375309	0.666667
protein import into mitochondrial outer membrane	GO:0045040	3	2	1.25	0.375309	0.375309	0.375309	0.375309	0.666667
defense response to Gram-negative bacterium	GO:0050829	3	2	1.25	0.375309	0.375309	0.375309	0.375309	0.666667
response to benzoic acid stimulus	GO:0080021	3	2	1.25	0.375309	0.375309	0.375309	0.375309	0.666667
response to organic nitrogen	GO:0010243	9	4	3.74	0.557434	0.557434	0.375338	0.557434	0.444444
dicarboxylic acid transport	GO:0006835	10	3	4.16	0.857326	0.857326	0.375422	0.857326	0.3
protein retention in ER lumen	GO:0006621	12	6	4.99	0.378159	0.378159	0.378159	0.378159	0.5
ammonium transport	GO:0015696	12	6	4.99	0.378159	0.378159	0.378159	0.378159	0.5
sucrose transport	GO:0015770	12	6	4.99	0.378159	0.378159	0.378159	0.378159	0.5
carbon utilization	GO:0015976	12	6	4.99	0.378159	0.378159	0.378159	0.378159	0.5
endoplasmic reticulum unfolded protein response	GO:0030968	12	6	4.99	0.378159	0.378159	0.378159	0.378159	0.5
protein import into mitochondrial inner membrane	GO:0045039	12	6	4.99	0.378159	0.378159	0.378159	0.378159	0.5
chromosome segregation	GO:0007059	38	11	15.81	0.962322	0.962322	0.378804	0.962322	0.289474
carbohydrate transport	GO:0008643	77	42	32.04	0.0147904	0.48241	0.385517	0.385517	0.545455
DNA unwinding involved in replication	GO:0006268	19	9	7.91	0.386751	0.386751	0.386751	0.386751	0.473684
glutamate metabolic process	GO:0006536	39	19	16.23	0.228946	0.228946	0.407513	0.228946	0.487179
mitochondrial fission	GO:0000266	10	5	4.16	0.407714	0.407714	0.407714	0.407714	0.5
glutamyl-tRNA aminoacylation	GO:0006424	10	5	4.16	0.407714	0.407714	0.407714	0.407714	0.5
retrograde vesicle-mediated transport, Golgi to ER	GO:0006890	10	5	4.16	0.407714	0.407714	0.407714	0.407714	0.5
photosynthetic electron transport in photosystem II	GO:0009772	10	5	4.16	0.407714	0.407714	0.407714	0.407714	0.5
photosystem II stabilization	GO:0042549	10	5	4.16	0.407714	0.407714	0.407714	0.407714	0.5
establishment of localization	GO:0051234	3338	1563	1388.9	3.36817e-11	0.667112	0.407995	0.407995	0.468244
cuticle development	GO:0042335	31	14	12.9	0.409647	0.409647	0.409647	0.409647	0.451613
protein processing	GO:0016485	38	16	15.81	0.537091	0.537091	0.412126	0.537091	0.421053
generation of precursor metabolites and energy	GO:0006091	547	307	227.6	3.45821e-12	0.998881	0.412835	0.412835	0.561243
monovalent inorganic cation transport	GO:0015672	299	186	124.41	4.40085e-13	0.0267564	0.413596	0.0267564	0.622074
hexose metabolic process	GO:0019318	286	171	119	3.69401e-10	0.0484923	0.413989	0.0484923	0.597902
carbohydrate catabolic process	GO:0016052	359	192	149.38	3.29153e-06	0.951306	0.414366	0.414366	0.534819
cellular carbohydrate catabolic process	GO:0044275	317	160	131.9	0.000831161	0.99262	0.414963	0.414963	0.504732
macromolecule localization	GO:0033036	1073	473	446.46	0.0498655	1	0.414993	0.414993	0.44082
cellular macromolecule biosynthetic process	GO:0034645	5273	2215	2194.03	0.259529	1	0.415043	0.415043	0.420064
nucleotide catabolic process	GO:0009166	90	52	37.45	0.00141619	0.0325409	0.415522	0.0325409	0.577778
nucleoside triphosphate catabolic process	GO:0009143	87	50	36.2	0.00202588	0.0452017	0.415553	0.0452017	0.574713
cell motility	GO:0048870	12	12	4.99	2.68287e-05	0.172923	0.415829	0.172923	1
pyrimidine base biosynthetic process	GO:0019856	14	11	5.83	0.0056104	0.0056104	0.415903	0.0056104	0.785714
positive regulation of protein modification process	GO:0031401	9	8	3.74	0.00508852	0.375103	0.41594	0.375103	0.888889
positive regulation of ubiquitin-protein ligase activity	GO:0051443	6	6	2.5	0.00518493	0.00518493	0.41597	0.00518493	1
Mo-molybdopterin cofactor metabolic process	GO:0019720	17	10	7.07	0.116818	0.116818	0.415994	0.116818	0.588235
negative regulation of protein ubiquitination	GO:0031397	5	5	2.08	0.0124647	0.0124647	0.415994	0.0124647	1
tyrosine metabolic process	GO:0006570	16	9	6.66	0.174614	0.174614	0.416017	0.174614	0.5625
negative regulation of transcription from RNA polymerase II promoter	GO:0000122	3	3	1.25	0.0720248	0.0720248	0.416041	0.0720248	1
G-protein signaling, coupled to cyclic nucleotide second messenger	GO:0007187	2	2	0.83	0.17312	0.17312	0.416065	0.17312	1
smoothened signaling pathway	GO:0007224	2	2	0.83	0.17312	0.17312	0.416065	0.17312	1
flagellum assembly	GO:0009296	2	2	0.83	0.17312	0.17312	0.416065	0.17312	1
antibiotic catabolic process	GO:0017001	2	2	0.83	0.17312	0.17312	0.416065	0.17312	1
cilium assembly	GO:0042384	2	2	0.83	0.17312	0.17312	0.416065	0.17312	1
DNA catabolic process, exonucleolytic	GO:0000738	5	3	2.08	0.345583	0.345583	0.416075	0.345583	0.6
glucosamine metabolic process	GO:0006041	5	3	2.08	0.345583	0.345583	0.416075	0.345583	0.6
S phase of mitotic cell cycle	GO:0000084	3	2	1.25	0.375309	0.375309	0.416081	0.375309	0.666667
regulation of translational termination	GO:0006449	3	2	1.25	0.375309	0.375309	0.416081	0.375309	0.666667
mitotic anaphase	GO:0000090	1	1	0.42	0.416088	0.416088	0.416088	0.416088	1
intergenic nuclear mRNA trans splicing	GO:0000366	1	1	0.42	0.416088	0.416088	0.416088	0.416088	1
meiotic DNA recombinase assembly	GO:0000707	1	1	0.42	0.416088	0.416088	0.416088	0.416088	1
DNA strand renaturation	GO:0000733	1	1	0.42	0.416088	0.416088	0.416088	0.416088	1
embryonic development via the syncytial blastoderm	GO:0001700	1	1	0.42	0.416088	0.416088	0.416088	0.416088	1
formation of translation initiation complex	GO:0001732	1	1	0.42	0.416088	0.416088	0.416088	0.416088	1
inner cell mass cell differentiation	GO:0001826	1	1	0.42	0.416088	0.416088	0.416088	0.416088	1
positive regulation of endothelial cell proliferation	GO:0001938	1	1	0.42	0.416088	0.416088	0.416088	0.416088	1
glucuronate catabolic process	GO:0006064	1	1	0.42	0.416088	0.416088	0.416088	0.416088	1
uracil salvage	GO:0006223	1	1	0.42	0.416088	0.416088	0.416088	0.416088	1
dTTP biosynthetic process	GO:0006235	1	1	0.42	0.416088	0.416088	0.416088	0.416088	1
pre-replicative complex assembly	GO:0006267	1	1	0.42	0.416088	0.416088	0.416088	0.416088	1
lagging strand elongation	GO:0006273	1	1	0.42	0.416088	0.416088	0.416088	0.416088	1
transcription-coupled nucleotide-excision repair	GO:0006283	1	1	0.42	0.416088	0.416088	0.416088	0.416088	1
transposition, DNA-mediated	GO:0006313	1	1	0.42	0.416088	0.416088	0.416088	0.416088	1
regulation of transcription from RNA polymerase I promoter	GO:0006356	1	1	0.42	0.416088	0.416088	0.416088	0.416088	1
catecholamine metabolic process	GO:0006584	1	1	0.42	0.416088	0.416088	0.416088	0.416088	1
lysosome organization	GO:0007040	1	1	0.42	0.416088	0.416088	0.416088	0.416088	1
G-protein signaling, coupled to cAMP nucleotide second messenger	GO:0007188	1	1	0.42	0.416088	0.416088	0.416088	0.416088	1
activation of JNKK activity	GO:0007256	1	1	0.42	0.416088	0.416088	0.416088	0.416088	1
visual behavior	GO:0007632	1	1	0.42	0.416088	0.416088	0.416088	0.416088	1
cholesterol metabolic process	GO:0008203	1	1	0.42	0.416088	0.416088	0.416088	0.416088	1
regulation of smoothened signaling pathway	GO:0008589	1	1	0.42	0.416088	0.416088	0.416088	0.416088	1
valine biosynthetic process	GO:0009099	1	1	0.42	0.416088	0.416088	0.416088	0.416088	1
peptidoglycan catabolic process	GO:0009253	1	1	0.42	0.416088	0.416088	0.416088	0.416088	1
DNA restriction-modification system	GO:0009307	1	1	0.42	0.416088	0.416088	0.416088	0.416088	1
ripening, climacteric	GO:0009836	1	1	0.42	0.416088	0.416088	0.416088	0.416088	1
radial axis specification	GO:0009945	1	1	0.42	0.416088	0.416088	0.416088	0.416088	1
anterior/posterior pattern formation	GO:0009952	1	1	0.42	0.416088	0.416088	0.416088	0.416088	1
phenylacetate catabolic process	GO:0010124	1	1	0.42	0.416088	0.416088	0.416088	0.416088	1
exit from mitosis	GO:0010458	1	1	0.42	0.416088	0.416088	0.416088	0.416088	1
regulation of double-strand break repair via homologous recombination	GO:0010569	1	1	0.42	0.416088	0.416088	0.416088	0.416088	1
free ubiquitin chain polymerization	GO:0010994	1	1	0.42	0.416088	0.416088	0.416088	0.416088	1
positive regulation of phosphatidylinositol 3-kinase cascade	GO:0014068	1	1	0.42	0.416088	0.416088	0.416088	0.416088	1
carbon dioxide transport	GO:0015670	1	1	0.42	0.416088	0.416088	0.416088	0.416088	1
chromate transport	GO:0015703	1	1	0.42	0.416088	0.416088	0.416088	0.416088	1
phosphonate transport	GO:0015716	1	1	0.42	0.416088	0.416088	0.416088	0.416088	1
L-cystine transport	GO:0015811	1	1	0.42	0.416088	0.416088	0.416088	0.416088	1
putrescine transport	GO:0015847	1	1	0.42	0.416088	0.416088	0.416088	0.416088	1
spermidine transport	GO:0015848	1	1	0.42	0.416088	0.416088	0.416088	0.416088	1
adenine transport	GO:0015853	1	1	0.42	0.416088	0.416088	0.416088	0.416088	1
guanine transport	GO:0015854	1	1	0.42	0.416088	0.416088	0.416088	0.416088	1
N-acetylneuraminate catabolic process	GO:0019262	1	1	0.42	0.416088	0.416088	0.416088	0.416088	1
inositol catabolic process	GO:0019310	1	1	0.42	0.416088	0.416088	0.416088	0.416088	1
galactose catabolic process	GO:0019388	1	1	0.42	0.416088	0.416088	0.416088	0.416088	1
D-gluconate metabolic process	GO:0019521	1	1	0.42	0.416088	0.416088	0.416088	0.416088	1
urea metabolic process	GO:0019627	1	1	0.42	0.416088	0.416088	0.416088	0.416088	1
hopanoid biosynthetic process	GO:0019746	1	1	0.42	0.416088	0.416088	0.416088	0.416088	1
negative regulation of cell-cell adhesion	GO:0022408	1	1	0.42	0.416088	0.416088	0.416088	0.416088	1
regulation of flagellum assembly	GO:0030092	1	1	0.42	0.416088	0.416088	0.416088	0.416088	1
melatonin biosynthetic process	GO:0030187	1	1	0.42	0.416088	0.416088	0.416088	0.416088	1
cellulose catabolic process	GO:0030245	1	1	0.42	0.416088	0.416088	0.416088	0.416088	1
prenylcysteine catabolic process	GO:0030328	1	1	0.42	0.416088	0.416088	0.416088	0.416088	1
negative regulation of cell migration	GO:0030336	1	1	0.42	0.416088	0.416088	0.416088	0.416088	1
chromatin silencing at silent mating-type cassette	GO:0030466	1	1	0.42	0.416088	0.416088	0.416088	0.416088	1
inorganic diphosphate transport	GO:0030505	1	1	0.42	0.416088	0.416088	0.416088	0.416088	1
beta-lactam antibiotic catabolic process	GO:0030655	1	1	0.42	0.416088	0.416088	0.416088	0.416088	1
replication fork processing	GO:0031297	1	1	0.42	0.416088	0.416088	0.416088	0.416088	1
regulation of TOR signaling cascade	GO:0032006	1	1	0.42	0.416088	0.416088	0.416088	0.416088	1
activation of protein kinase B activity	GO:0032148	1	1	0.42	0.416088	0.416088	0.416088	0.416088	1
oxygen homeostasis	GO:0032364	1	1	0.42	0.416088	0.416088	0.416088	0.416088	1
response to lipopolysaccharide	GO:0032496	1	1	0.42	0.416088	0.416088	0.416088	0.416088	1
cellular response to insulin stimulus	GO:0032869	1	1	0.42	0.416088	0.416088	0.416088	0.416088	1
regulation of histone ubiquitination	GO:0033182	1	1	0.42	0.416088	0.416088	0.416088	0.416088	1
chlorophyll a metabolic process	GO:0033304	1	1	0.42	0.416088	0.416088	0.416088	0.416088	1
negative regulation of collagen binding	GO:0033342	1	1	0.42	0.416088	0.416088	0.416088	0.416088	1
putrescine biosynthetic process from arginine	GO:0033388	1	1	0.42	0.416088	0.416088	0.416088	0.416088	1
fatty acid beta-oxidation using acyl-CoA oxidase	GO:0033540	1	1	0.42	0.416088	0.416088	0.416088	0.416088	1
activation of protein kinase A activity	GO:0034199	1	1	0.42	0.416088	0.416088	0.416088	0.416088	1
tRNA thio-modification	GO:0034227	1	1	0.42	0.416088	0.416088	0.416088	0.416088	1
sensory cilium assembly	GO:0035058	1	1	0.42	0.416088	0.416088	0.416088	0.416088	1
flagellar axoneme assembly	GO:0035084	1	1	0.42	0.416088	0.416088	0.416088	0.416088	1
protein O-linked mannosylation	GO:0035269	1	1	0.42	0.416088	0.416088	0.416088	0.416088	1
tissue regeneration	GO:0042246	1	1	0.42	0.416088	0.416088	0.416088	0.416088	1
penicillin biosynthetic process	GO:0042318	1	1	0.42	0.416088	0.416088	0.416088	0.416088	1
phenylethylamine metabolic process	GO:0042443	1	1	0.42	0.416088	0.416088	0.416088	0.416088	1
signal transduction in response to DNA damage	GO:0042770	1	1	0.42	0.416088	0.416088	0.416088	0.416088	1
pyruvate biosynthetic process	GO:0042866	1	1	0.42	0.416088	0.416088	0.416088	0.416088	1
regulation of transcription factor import into nucleus	GO:0042990	1	1	0.42	0.416088	0.416088	0.416088	0.416088	1
malate-aspartate shuttle	GO:0043490	1	1	0.42	0.416088	0.416088	0.416088	0.416088	1
response to estrogen stimulus	GO:0043627	1	1	0.42	0.416088	0.416088	0.416088	0.416088	1
histone H2A acetylation	GO:0043968	1	1	0.42	0.416088	0.416088	0.416088	0.416088	1
depurination	GO:0045007	1	1	0.42	0.416088	0.416088	0.416088	0.416088	1
regulated secretory pathway	GO:0045055	1	1	0.42	0.416088	0.416088	0.416088	0.416088	1
photoreceptor cell maintenance	GO:0045494	1	1	0.42	0.416088	0.416088	0.416088	0.416088	1
positive regulation of protein catabolic process	GO:0045732	1	1	0.42	0.416088	0.416088	0.416088	0.416088	1
negative regulation of proteolysis	GO:0045861	1	1	0.42	0.416088	0.416088	0.416088	0.416088	1
negative regulation of translational initiation	GO:0045947	1	1	0.42	0.416088	0.416088	0.416088	0.416088	1
glycerol-3-phosphate biosynthetic process	GO:0046167	1	1	0.42	0.416088	0.416088	0.416088	0.416088	1
positive regulation of glucose import	GO:0046326	1	1	0.42	0.416088	0.416088	0.416088	0.416088	1
intronless viral mRNA export from host nucleus	GO:0046784	1	1	0.42	0.416088	0.416088	0.416088	0.416088	1
regulation of developmental pigmentation	GO:0048070	1	1	0.42	0.416088	0.416088	0.416088	0.416088	1
chromatin-mediated maintenance of transcription	GO:0048096	1	1	0.42	0.416088	0.416088	0.416088	0.416088	1
vesicle fusion with Golgi apparatus	GO:0048280	1	1	0.42	0.416088	0.416088	0.416088	0.416088	1
pigment granule maturation	GO:0048757	1	1	0.42	0.416088	0.416088	0.416088	0.416088	1
microtubule severing	GO:0051013	1	1	0.42	0.416088	0.416088	0.416088	0.416088	1
chaperone mediated protein folding independent of cofactor	GO:0051086	1	1	0.42	0.416088	0.416088	0.416088	0.416088	1
positive regulation of helicase activity	GO:0051096	1	1	0.42	0.416088	0.416088	0.416088	0.416088	1
centrosome duplication	GO:0051298	1	1	0.42	0.416088	0.416088	0.416088	0.416088	1
response to glucocorticoid stimulus	GO:0051384	1	1	0.42	0.416088	0.416088	0.416088	0.416088	1
activation of anaphase-promoting complex activity	GO:0051488	1	1	0.42	0.416088	0.416088	0.416088	0.416088	1
response to cAMP	GO:0051591	1	1	0.42	0.416088	0.416088	0.416088	0.416088	1
short-chain fatty acid biosynthetic process	GO:0051790	1	1	0.42	0.416088	0.416088	0.416088	0.416088	1
canonical Wnt receptor signaling pathway	GO:0060070	1	1	0.42	0.416088	0.416088	0.416088	0.416088	1
microtubule-based peroxisome localization	GO:0060152	1	1	0.42	0.416088	0.416088	0.416088	0.416088	1
regulation of morphogenesis of a branching structure	GO:0060688	1	1	0.42	0.416088	0.416088	0.416088	0.416088	1
D-serine biosynthetic process	GO:0070179	1	1	0.42	0.416088	0.416088	0.416088	0.416088	1
histone H3-K36 demethylation	GO:0070544	1	1	0.42	0.416088	0.416088	0.416088	0.416088	1
histone mRNA catabolic process	GO:0071044	1	1	0.42	0.416088	0.416088	0.416088	0.416088	1
positive regulation of establishment of protein localization in plasma membrane	GO:0090004	1	1	0.42	0.416088	0.416088	0.416088	0.416088	1
positive regulation of tubulin deacetylation	GO:0090044	1	1	0.42	0.416088	0.416088	0.416088	0.416088	1
positive regulation of deacetylase activity	GO:0090045	1	1	0.42	0.416088	0.416088	0.416088	0.416088	1
DNA double-strand break processing	GO:0000729	4	2	1.66	0.552409	0.552409	0.416098	0.552409	0.5
N-acetylglucosamine metabolic process	GO:0006044	4	2	1.66	0.552409	0.552409	0.416098	0.552409	0.5
protein oligomerization	GO:0051259	13	5	5.41	0.690266	0.690266	0.416128	0.690266	0.384615
protein demethylation	GO:0006482	6	2	2.5	0.790934	0.790934	0.416132	0.790934	0.333333
fucose metabolic process	GO:0006004	7	2	2.91	0.861449	0.861449	0.416149	0.861449	0.285714
embryonic meristem development	GO:0048508	36	14	14.98	0.688773	0.688773	0.416151	0.688773	0.388889
nitrate metabolic process	GO:0042126	13	4	5.41	0.859391	0.859391	0.416169	0.859391	0.307692
RNA transport	GO:0050658	14	4	5.83	0.898888	0.898888	0.416185	0.898888	0.285714
negative regulation of protein kinase activity	GO:0006469	12	2	4.99	0.985014	0.985014	0.416233	0.985014	0.166667
negative regulation of macromolecule metabolic process	GO:0010605	219	83	91.12	0.882824	0.882824	0.416443	0.882824	0.378995
positive regulation of metabolic process	GO:0009893	188	36	78.22	1	1	0.417829	1	0.191489
cellular response to endogenous stimulus	GO:0071495	391	72	162.69	1	1	0.419831	1	0.184143
cellular developmental process	GO:0048869	651	127	270.87	1	1	0.422076	1	0.195084
multicellular organismal process	GO:0032501	2518	483	1047.71	1	1	0.428117	1	0.191819
G1/S transition of mitotic cell cycle	GO:0000082	8	4	3.33	0.443476	0.443476	0.443476	0.443476	0.5
threonyl-tRNA aminoacylation	GO:0006435	8	4	3.33	0.443476	0.443476	0.443476	0.443476	0.5
lipoate biosynthetic process	GO:0009107	8	4	3.33	0.443476	0.443476	0.443476	0.443476	0.5
root meristem specification	GO:0010071	8	4	3.33	0.443476	0.443476	0.443476	0.443476	0.5
cellular response to sulfur starvation	GO:0010438	8	4	3.33	0.443476	0.443476	0.443476	0.443476	0.5
dTDP-rhamnose biosynthetic process	GO:0019305	8	4	3.33	0.443476	0.443476	0.443476	0.443476	0.5
monopolar cell growth	GO:0042814	8	4	3.33	0.443476	0.443476	0.443476	0.443476	0.5
chlorophyll metabolic process	GO:0015994	79	28	32.87	0.891014	0.891014	0.444003	0.891014	0.35443
nucleobase, nucleoside, nucleotide and nucleic acid metabolic process	GO:0006139	5233	2359	2177.39	5.82286e-09	0.213087	0.444668	0.213087	0.450793
protein glycosylation	GO:0006486	93	35	38.7	0.811377	0.811377	0.45296	0.811377	0.376344
anatomical structure morphogenesis	GO:0009653	744	146	309.57	1	1	0.459514	1	0.196237
specification of floral organ identity	GO:0010093	20	9	8.32	0.462796	0.462796	0.462796	0.462796	0.45
galactose metabolic process	GO:0006012	33	15	13.73	0.389593	0.389593	0.46945	0.389593	0.454545
organelle organization	GO:0006996	1040	393	432.73	0.99529	1	0.478348	0.99529	0.377885
steroid metabolic process	GO:0008202	94	28	39.11	0.993362	0.993362	0.48157	0.993362	0.297872
mitochondrial transport	GO:0006839	114	47	47.43	0.568527	0.568527	0.485751	0.568527	0.412281
proton transport	GO:0015992	145	98	60.33	2.19678e-10	0.501043	0.487309	0.487309	0.675862
negative regulation of translation	GO:0017148	13	8	5.41	0.120291	0.120291	0.48884	0.120291	0.615385
induction of apoptosis	GO:0006917	8	4	3.33	0.443476	0.443476	0.489	0.443476	0.5
allantoin catabolic process	GO:0000256	6	3	2.5	0.489014	0.489014	0.489014	0.489014	0.5
GMP biosynthetic process	GO:0006177	6	3	2.5	0.489014	0.489014	0.489014	0.489014	0.5
asparaginyl-tRNA aminoacylation	GO:0006421	6	3	2.5	0.489014	0.489014	0.489014	0.489014	0.5
arginine catabolic process	GO:0006527	6	3	2.5	0.489014	0.489014	0.489014	0.489014	0.5
nectary development	GO:0010254	6	3	2.5	0.489014	0.489014	0.489014	0.489014	0.5
triglyceride catabolic process	GO:0019433	6	3	2.5	0.489014	0.489014	0.489014	0.489014	0.5
peptidyl-arginine methylation, to asymmetrical-dimethyl arginine	GO:0019919	6	3	2.5	0.489014	0.489014	0.489014	0.489014	0.5
carbohydrate phosphorylation	GO:0046835	6	3	2.5	0.489014	0.489014	0.489014	0.489014	0.5
regulation of transcription factor activity	GO:0051090	6	3	2.5	0.489014	0.489014	0.489014	0.489014	0.5
signal peptide processing	GO:0006465	18	8	7.49	0.492562	0.492562	0.492562	0.492562	0.444444
lipid catabolic process	GO:0016042	106	36	44.11	0.956615	0.956615	0.493777	0.956615	0.339623
trehalose biosynthetic process	GO:0005992	35	15	14.56	0.504748	0.504748	0.504748	0.504748	0.428571
phospholipid transport	GO:0015914	23	10	9.57	0.506974	0.506974	0.506974	0.506974	0.434783
cellular amino acid biosynthetic process	GO:0008652	337	155	140.22	0.056503	0.056503	0.509932	0.056503	0.459941
tubulin complex assembly	GO:0007021	11	5	4.58	0.511544	0.511544	0.511544	0.511544	0.454545
xanthophyll biosynthetic process	GO:0016123	11	5	4.58	0.511544	0.511544	0.511544	0.511544	0.454545
postreplication repair	GO:0006301	14	6	5.83	0.563581	0.563581	0.511571	0.563581	0.428571
cell wall modification	GO:0042545	197	63	81.97	0.997903	0.997903	0.512416	0.997903	0.319797
response to starvation	GO:0042594	108	30	44.94	0.998993	0.998993	0.513252	0.998993	0.277778
regulation of Rab GTPase activity	GO:0032313	40	17	16.64	0.514734	0.514734	0.514734	0.514734	0.425
regulation of translational initiation	GO:0006446	17	8	7.07	0.412027	0.412027	0.525803	0.412027	0.470588
leucine biosynthetic process	GO:0009098	16	7	6.66	0.52588	0.52588	0.52588	0.52588	0.4375
auxin biosynthetic process	GO:0009851	34	12	14.15	0.821137	0.821137	0.537169	0.821137	0.352941
cellular protein localization	GO:0034613	592	299	246.32	6.11407e-06	0.117156	0.548722	0.117156	0.505068
thiamine metabolic process	GO:0006772	28	21	11.65	0.000349517	0.551789	0.551789	0.551789	0.75
aromatic amino acid family catabolic process	GO:0009074	21	16	8.74	0.0013843	0.551933	0.551933	0.551933	0.761905
glycerol-3-phosphate metabolic process	GO:0006072	12	8	4.99	0.0720036	0.0720036	0.552226	0.0720036	0.666667
putrescine biosynthetic process	GO:0009446	5	3	2.08	0.345583	0.345583	0.552369	0.345583	0.6
cell cycle arrest	GO:0007050	20	9	8.32	0.462796	0.462796	0.552386	0.462796	0.45
response to molecule of oomycetes origin	GO:0002240	4	2	1.66	0.552409	0.552409	0.552409	0.552409	0.5
xylulose metabolic process	GO:0005997	4	2	1.66	0.552409	0.552409	0.552409	0.552409	0.5
glyoxylate cycle	GO:0006097	4	2	1.66	0.552409	0.552409	0.552409	0.552409	0.5
cAMP biosynthetic process	GO:0006171	4	2	1.66	0.552409	0.552409	0.552409	0.552409	0.5
arginyl-tRNA aminoacylation	GO:0006420	4	2	1.66	0.552409	0.552409	0.552409	0.552409	0.5
prolyl-tRNA aminoacylation	GO:0006433	4	2	1.66	0.552409	0.552409	0.552409	0.552409	0.5
valine catabolic process	GO:0006574	4	2	1.66	0.552409	0.552409	0.552409	0.552409	0.5
polyamine catabolic process	GO:0006598	4	2	1.66	0.552409	0.552409	0.552409	0.552409	0.5
phosphatidylserine biosynthetic process	GO:0006659	4	2	1.66	0.552409	0.552409	0.552409	0.552409	0.5
cell volume homeostasis	GO:0006884	4	2	1.66	0.552409	0.552409	0.552409	0.552409	0.5
pollen tube adhesion	GO:0009865	4	2	1.66	0.552409	0.552409	0.552409	0.552409	0.5
zygote asymmetric cell division	GO:0010070	4	2	1.66	0.552409	0.552409	0.552409	0.552409	0.5
regulation of floral meristem growth	GO:0010080	4	2	1.66	0.552409	0.552409	0.552409	0.552409	0.5
response to UV-C	GO:0010225	4	2	1.66	0.552409	0.552409	0.552409	0.552409	0.5
response to vitamin B1	GO:0010266	4	2	1.66	0.552409	0.552409	0.552409	0.552409	0.5
auxin efflux	GO:0010315	4	2	1.66	0.552409	0.552409	0.552409	0.552409	0.5
long-distance posttranscriptional gene silencing	GO:0010495	4	2	1.66	0.552409	0.552409	0.552409	0.552409	0.5
regulation of autophagy	GO:0010506	4	2	1.66	0.552409	0.552409	0.552409	0.552409	0.5
mature ribosome assembly	GO:0042256	4	2	1.66	0.552409	0.552409	0.552409	0.552409	0.5
protein neddylation	GO:0045116	4	2	1.66	0.552409	0.552409	0.552409	0.552409	0.5
L-arabinose metabolic process	GO:0046373	4	2	1.66	0.552409	0.552409	0.552409	0.552409	0.5
L-glutamate import	GO:0051938	4	2	1.66	0.552409	0.552409	0.552409	0.552409	0.5
CAAX-box protein maturation	GO:0080120	4	2	1.66	0.552409	0.552409	0.552409	0.552409	0.5
response to superoxide	GO:0000303	16	6	6.66	0.717407	0.717407	0.552478	0.717407	0.375
copper ion homeostasis	GO:0055070	12	4	4.99	0.807352	0.807352	0.552501	0.807352	0.333333
positive regulation of cell death	GO:0010942	19	6	7.91	0.869647	0.869647	0.552563	0.869647	0.315789
alcohol metabolic process	GO:0006066	540	278	224.69	1.84827e-06	0.886697	0.556914	0.556914	0.514815
GPI anchor metabolic process	GO:0006505	37	18	15.4	0.23994	0.23994	0.5572	0.23994	0.486486
response to molecule of fungal origin	GO:0002238	9	4	3.74	0.557434	0.557434	0.557434	0.557434	0.444444
acetyl-CoA biosynthetic process from pyruvate	GO:0006086	9	4	3.74	0.557434	0.557434	0.557434	0.557434	0.444444
mRNA capping	GO:0006370	9	4	3.74	0.557434	0.557434	0.557434	0.557434	0.444444
glutamate decarboxylation to succinate	GO:0006540	9	4	3.74	0.557434	0.557434	0.557434	0.557434	0.444444
suspensor development	GO:0010098	9	4	3.74	0.557434	0.557434	0.557434	0.557434	0.444444
indolebutyric acid metabolic process	GO:0080024	9	4	3.74	0.557434	0.557434	0.557434	0.557434	0.444444
intracellular protein kinase cascade	GO:0007243	17	5	7.07	0.899639	0.899639	0.557666	0.899639	0.294118
gene silencing	GO:0016458	91	25	37.86	0.998209	0.998209	0.558743	0.998209	0.274725
positive gravitropism	GO:0009958	24	10	9.99	0.57509	0.57509	0.57509	0.57509	0.416667
protein import into nucleus	GO:0006606	50	14	20.8	0.983831	0.983831	0.576172	0.983831	0.28
nucleotide-sugar metabolic process	GO:0009225	55	23	22.88	0.538884	0.538884	0.580291	0.538884	0.418182
maintenance of root meristem identity	GO:0010078	12	5	4.99	0.606818	0.606818	0.606818	0.606818	0.416667
sucrose metabolic process	GO:0005985	57	16	23.72	0.987954	0.987954	0.607676	0.987954	0.280702
response to reactive oxygen species	GO:0000302	94	24	39.11	0.999619	0.999619	0.608499	0.999619	0.255319
mitosis	GO:0007067	44	18	18.31	0.594345	0.594345	0.611163	0.594345	0.409091
DNA duplex unwinding	GO:0032508	26	12	10.82	0.38936	0.38936	0.614552	0.38936	0.461538
SOS response	GO:0009432	7	3	2.91	0.614645	0.614645	0.614645	0.614645	0.428571
plastoquinone biosynthetic process	GO:0010236	7	3	2.91	0.614645	0.614645	0.614645	0.614645	0.428571
cellular manganese ion homeostasis	GO:0030026	7	3	2.91	0.614645	0.614645	0.614645	0.614645	0.428571
anthocyanin accumulation in tissues in response to UV light	GO:0043481	7	3	2.91	0.614645	0.614645	0.614645	0.614645	0.428571
fatty acid catabolic process	GO:0009062	58	23	24.13	0.666017	0.666017	0.61475	0.666017	0.396552
protein targeting to peroxisome	GO:0006625	17	5	7.07	0.899639	0.899639	0.61483	0.899639	0.294118
posttranscriptional gene silencing by RNA	GO:0035194	46	10	19.14	0.998653	0.998653	0.615433	0.998653	0.217391
shoot system development	GO:0022621	314	49	130.65	1	1	0.621681	1	0.156051
nucleocytoplasmic transport	GO:0006913	97	29	40.36	0.993603	0.993603	0.640209	0.993603	0.298969
photosynthesis, light reaction	GO:0019684	153	68	63.66	0.263017	0.998851	0.645035	0.645035	0.444444
lysine biosynthetic process via diaminopimelate	GO:0009089	21	8	8.74	0.70457	0.70457	0.645644	0.70457	0.380952
small molecule metabolic process	GO:0044281	2650	1304	1102.63	4.08442e-17	0.798489	0.648357	0.648357	0.492075
chromosome organization	GO:0051276	429	202	178.5	0.0118108	0.968843	0.654915	0.654915	0.470862
acetyl-CoA biosynthetic process	GO:0006085	19	8	7.91	0.569514	0.569514	0.657223	0.569514	0.421053
pyridoxine biosynthetic process	GO:0008615	10	4	4.16	0.657248	0.657248	0.657248	0.657248	0.4
indole glucosinolate biosynthetic process	GO:0009759	10	4	4.16	0.657248	0.657248	0.657248	0.657248	0.4
protein import into chloroplast thylakoid membrane	GO:0045038	10	4	4.16	0.657248	0.657248	0.657248	0.657248	0.4
intracellular protein transmembrane transport	GO:0065002	39	20	16.23	0.143849	0.143849	0.658887	0.143849	0.512821
negative regulation of DNA replication	GO:0008156	19	11	7.91	0.114201	0.114201	0.658919	0.114201	0.578947
photosynthesis, dark reaction	GO:0019685	24	12	9.99	0.263359	0.263359	0.65897	0.263359	0.5
ribosome assembly	GO:0042255	8	5	3.33	0.199535	0.199535	0.658986	0.199535	0.625
antibiotic transport	GO:0042891	6	4	2.5	0.202151	0.202151	0.658994	0.202151	0.666667
secretion	GO:0046903	88	38	36.62	0.421828	0.421828	0.658999	0.421828	0.431818
threonine metabolic process	GO:0006566	14	7	5.83	0.352928	0.352928	0.659009	0.352928	0.5
cyclic nucleotide biosynthetic process	GO:0009190	6	3	2.5	0.489014	0.489014	0.659041	0.489014	0.5
zygotene	GO:0000238	2	1	0.83	0.659057	0.659057	0.659057	0.659057	0.5
fatty acid alpha-oxidation	GO:0001561	2	1	0.83	0.659057	0.659057	0.659057	0.659057	0.5
tRNA 5'-leader removal	GO:0001682	2	1	0.83	0.659057	0.659057	0.659057	0.659057	0.5
glycerophosphate shuttle	GO:0006127	2	1	0.83	0.659057	0.659057	0.659057	0.659057	0.5
dTMP biosynthetic process	GO:0006231	2	1	0.83	0.659057	0.659057	0.659057	0.659057	0.5
tRNA export from nucleus	GO:0006409	2	1	0.83	0.659057	0.659057	0.659057	0.659057	0.5
glutaminyl-tRNA aminoacylation	GO:0006425	2	1	0.83	0.659057	0.659057	0.659057	0.659057	0.5
regulation of translational fidelity	GO:0006450	2	1	0.83	0.659057	0.659057	0.659057	0.659057	0.5
translational frameshifting	GO:0006452	2	1	0.83	0.659057	0.659057	0.659057	0.659057	0.5
glycine biosynthetic process	GO:0006545	2	1	0.83	0.659057	0.659057	0.659057	0.659057	0.5
ergosterol biosynthetic process	GO:0006696	2	1	0.83	0.659057	0.659057	0.659057	0.659057	0.5
uroporphyrinogen III biosynthetic process	GO:0006780	2	1	0.83	0.659057	0.659057	0.659057	0.659057	0.5
intracellular sequestering of iron ion	GO:0006880	2	1	0.83	0.659057	0.659057	0.659057	0.659057	0.5
female meiosis sister chromatid cohesion	GO:0007066	2	1	0.83	0.659057	0.659057	0.659057	0.659057	0.5
mitotic chromosome condensation	GO:0007076	2	1	0.83	0.659057	0.659057	0.659057	0.659057	0.5
single fertilization	GO:0007338	2	1	0.83	0.659057	0.659057	0.659057	0.659057	0.5
induction of apoptosis by intracellular signals	GO:0008629	2	1	0.83	0.659057	0.659057	0.659057	0.659057	0.5
proline catabolic process to glutamate	GO:0010133	2	1	0.83	0.659057	0.659057	0.659057	0.659057	0.5
guard mother cell cytokinesis	GO:0010235	2	1	0.83	0.659057	0.659057	0.659057	0.659057	0.5
chloroplast mRNA processing	GO:0010239	2	1	0.83	0.659057	0.659057	0.659057	0.659057	0.5
ent-kaurene oxidation to kaurenoic acid	GO:0010241	2	1	0.83	0.659057	0.659057	0.659057	0.659057	0.5
aspartate transport	GO:0015810	2	1	0.83	0.659057	0.659057	0.659057	0.659057	0.5
folic acid transport	GO:0015884	2	1	0.83	0.659057	0.659057	0.659057	0.659057	0.5
peptidyl-pyroglutamic acid biosynthetic process, using glutaminyl-peptide cyclotransferase	GO:0017186	2	1	0.83	0.659057	0.659057	0.659057	0.659057	0.5
peptidyl-threonine phosphorylation	GO:0018107	2	1	0.83	0.659057	0.659057	0.659057	0.659057	0.5
mannose biosynthetic process	GO:0019307	2	1	0.83	0.659057	0.659057	0.659057	0.659057	0.5
sulfate assimilation, phosphoadenylyl sulfate reduction by phosphoadenylyl-sulfate reductase (thioredoxin)	GO:0019379	2	1	0.83	0.659057	0.659057	0.659057	0.659057	0.5
L-lysine catabolic process	GO:0019477	2	1	0.83	0.659057	0.659057	0.659057	0.659057	0.5
D-amino acid catabolic process	GO:0019478	2	1	0.83	0.659057	0.659057	0.659057	0.659057	0.5
hemolysis by symbiont of host erythrocytes	GO:0019836	2	1	0.83	0.659057	0.659057	0.659057	0.659057	0.5
regulation of DNA-dependent DNA replication initiation	GO:0030174	2	1	0.83	0.659057	0.659057	0.659057	0.659057	0.5
tRNA methylation	GO:0030488	2	1	0.83	0.659057	0.659057	0.659057	0.659057	0.5
positive regulation of histone modification	GO:0031058	2	1	0.83	0.659057	0.659057	0.659057	0.659057	0.5
positive regulation of microtubule polymerization	GO:0031116	2	1	0.83	0.659057	0.659057	0.659057	0.659057	0.5
negative regulation of phosphoprotein phosphatase activity	GO:0032515	2	1	0.83	0.659057	0.659057	0.659057	0.659057	0.5
maintenance of meiotic sister chromatid cohesion	GO:0034090	2	1	0.83	0.659057	0.659057	0.659057	0.659057	0.5
response to cytokine stimulus	GO:0034097	2	1	0.83	0.659057	0.659057	0.659057	0.659057	0.5
histone H3-K4 demethylation	GO:0034720	2	1	0.83	0.659057	0.659057	0.659057	0.659057	0.5
histone H4 acetylation	GO:0043967	2	1	0.83	0.659057	0.659057	0.659057	0.659057	0.5
positive regulation of DNA repair	GO:0045739	2	1	0.83	0.659057	0.659057	0.659057	0.659057	0.5
positive regulation of S phase of mitotic cell cycle	GO:0045750	2	1	0.83	0.659057	0.659057	0.659057	0.659057	0.5
positive regulation of translational elongation	GO:0045901	2	1	0.83	0.659057	0.659057	0.659057	0.659057	0.5
positive regulation of translational termination	GO:0045905	2	1	0.83	0.659057	0.659057	0.659057	0.659057	0.5
folic acid biosynthetic process	GO:0046656	2	1	0.83	0.659057	0.659057	0.659057	0.659057	0.5
positive regulation of hormone biosynthetic process	GO:0046886	2	1	0.83	0.659057	0.659057	0.659057	0.659057	0.5
fatty-acyl-CoA biosynthetic process	GO:0046949	2	1	0.83	0.659057	0.659057	0.659057	0.659057	0.5
heme O biosynthetic process	GO:0048034	2	1	0.83	0.659057	0.659057	0.659057	0.659057	0.5
focal adhesion assembly	GO:0048041	2	1	0.83	0.659057	0.659057	0.659057	0.659057	0.5
negative regulation of developmental growth	GO:0048640	2	1	0.83	0.659057	0.659057	0.659057	0.659057	0.5
negative regulation of peptidyl-tyrosine phosphorylation	GO:0050732	2	1	0.83	0.659057	0.659057	0.659057	0.659057	0.5
medium-chain fatty acid biosynthetic process	GO:0051792	2	1	0.83	0.659057	0.659057	0.659057	0.659057	0.5
positive regulation of calcium ion transport	GO:0051928	2	1	0.83	0.659057	0.659057	0.659057	0.659057	0.5
protein K63-linked deubiquitination	GO:0070536	2	1	0.83	0.659057	0.659057	0.659057	0.659057	0.5
protein K48-linked deubiquitination	GO:0071108	2	1	0.83	0.659057	0.659057	0.659057	0.659057	0.5
embryo sac central cell differentiation	GO:0009559	25	3	10.4	0.999755	0.999755	0.659414	0.999755	0.12
M phase	GO:0000279	118	32	49.1	0.99963	0.99963	0.659874	0.99963	0.271186
cellular protein metabolic process	GO:0044267	5159	2364	2146.6	3.33322e-12	1	0.660714	0.660714	0.458228
regulation of cellular metabolic process	GO:0031323	3246	1313	1350.62	0.927463	0.986273	0.661105	0.927463	0.404498
positive regulation of cellular process	GO:0048522	287	71	119.42	1	1	0.661959	1	0.247387
tissue development	GO:0009888	424	81	176.42	1	1	0.663625	1	0.191038
cellular response to organic substance	GO:0071310	486	93	202.22	1	1	0.664295	1	0.191358
leaf vascular tissue pattern formation	GO:0010305	33	13	13.73	0.664908	0.664908	0.664908	0.664908	0.393939
response to radiation	GO:0009314	661	139	275.03	1	1	0.665621	1	0.210287
RNA splicing	GO:0008380	139	57	57.84	0.589367	0.589367	0.667129	0.589367	0.410072
amine metabolic process	GO:0009308	888	433	369.49	7.00299e-06	0.41987	0.669121	0.41987	0.487613
nucleotide-sugar transport	GO:0015780	18	7	7.49	0.677496	0.677496	0.677496	0.677496	0.388889
transcription initiation, DNA-dependent	GO:0006352	97	47	40.36	0.103039	0.683502	0.683502	0.683502	0.484536
nucleotide biosynthetic process	GO:0009165	342	228	142.3	4.55543e-21	0.0288684	0.684451	0.0288684	0.666667
Golgi vesicle transport	GO:0048193	107	48	44.52	0.278015	0.278015	0.689856	0.278015	0.448598
respiratory electron transport chain	GO:0022904	54	27	22.47	0.132893	0.132893	0.689985	0.132893	0.5
proteasomal protein catabolic process	GO:0010498	36	17	14.98	0.301275	0.301275	0.690153	0.301275	0.472222
response to endoplasmic reticulum stress	GO:0034976	25	11	10.4	0.479633	0.479633	0.69016	0.479633	0.44
radial pattern formation	GO:0009956	14	6	5.83	0.563581	0.563581	0.690205	0.563581	0.428571
virus-host interaction	GO:0019048	17	8	7.07	0.412027	0.412027	0.690227	0.412027	0.470588
cell plate assembly	GO:0000919	13	5	5.41	0.690266	0.690266	0.690266	0.690266	0.384615
cellular response to nitrogen starvation	GO:0006995	13	5	5.41	0.690266	0.690266	0.690266	0.690266	0.384615
L-phenylalanine biosynthetic process	GO:0009094	13	5	5.41	0.690266	0.690266	0.690266	0.690266	0.384615
protein import into nucleus, translocation	GO:0000060	5	2	2.08	0.690294	0.690294	0.690294	0.690294	0.4
photoreactive repair	GO:0000719	5	2	2.08	0.690294	0.690294	0.690294	0.690294	0.4
citrate metabolic process	GO:0006101	5	2	2.08	0.690294	0.690294	0.690294	0.690294	0.4
mitotic recombination	GO:0006312	5	2	2.08	0.690294	0.690294	0.690294	0.690294	0.4
transcription from RNA polymerase III promoter	GO:0006383	5	2	2.08	0.690294	0.690294	0.690294	0.690294	0.4
histidyl-tRNA aminoacylation	GO:0006427	5	2	2.08	0.690294	0.690294	0.690294	0.690294	0.4
C-terminal protein methylation	GO:0006481	5	2	2.08	0.690294	0.690294	0.690294	0.690294	0.4
histidine catabolic process	GO:0006548	5	2	2.08	0.690294	0.690294	0.690294	0.690294	0.4
negative regulation of cell proliferation	GO:0008285	5	2	2.08	0.690294	0.690294	0.690294	0.690294	0.4
biotin biosynthetic process	GO:0009102	5	2	2.08	0.690294	0.690294	0.690294	0.690294	0.4
UV protection	GO:0009650	5	2	2.08	0.690294	0.690294	0.690294	0.690294	0.4
amyloplast organization	GO:0009660	5	2	2.08	0.690294	0.690294	0.690294	0.690294	0.4
phytochromobilin biosynthetic process	GO:0010024	5	2	2.08	0.690294	0.690294	0.690294	0.690294	0.4
response to boron-containing substance	GO:0010036	5	2	2.08	0.690294	0.690294	0.690294	0.690294	0.4
NADH dehydrogenase complex (plastoquinone) assembly	GO:0010258	5	2	2.08	0.690294	0.690294	0.690294	0.690294	0.4
histone H3-K36 methylation	GO:0010452	5	2	2.08	0.690294	0.690294	0.690294	0.690294	0.4
aerenchyma formation	GO:0010618	5	2	2.08	0.690294	0.690294	0.690294	0.690294	0.4
ATP hydrolysis coupled proton transport	GO:0015991	5	2	2.08	0.690294	0.690294	0.690294	0.690294	0.4
isopentenyl diphosphate biosynthetic process, mevalonate pathway	GO:0019287	5	2	2.08	0.690294	0.690294	0.690294	0.690294	0.4
ATP-dependent chromatin remodeling	GO:0043044	5	2	2.08	0.690294	0.690294	0.690294	0.690294	0.4
L-arginine import	GO:0043091	5	2	2.08	0.690294	0.690294	0.690294	0.690294	0.4
xylan catabolic process	GO:0045493	5	2	2.08	0.690294	0.690294	0.690294	0.690294	0.4
tetrahydrofolylpolyglutamate metabolic process	GO:0046900	5	2	2.08	0.690294	0.690294	0.690294	0.690294	0.4
production of miRNAs involved in gene silencing by miRNA	GO:0035196	11	4	4.58	0.740508	0.740508	0.690327	0.740508	0.363636
RNA interference	GO:0016246	33	5	13.73	0.999752	0.999752	0.690873	0.999752	0.151515
photoperiodism	GO:0009648	56	6	23.3	1	1	0.691447	1	0.107143
positive regulation of RNA metabolic process	GO:0051254	141	15	58.67	1	1	0.693218	1	0.106383
positive regulation of biological process	GO:0048518	414	106	172.26	1	1	0.694777	1	0.256039
defense response by callose deposition in cell wall	GO:0052544	26	10	10.82	0.696787	0.696787	0.696787	0.696787	0.384615
phototropism	GO:0009638	21	8	8.74	0.70457	0.70457	0.70457	0.70457	0.380952
response to blue light	GO:0009637	84	32	34.95	0.777087	0.777087	0.706192	0.777087	0.380952
microtubule cytoskeleton organization	GO:0000226	75	28	31.21	0.807247	0.807247	0.706242	0.807247	0.373333
phosphatidylinositol metabolic process	GO:0046488	64	29	26.63	0.31563	0.31563	0.717069	0.31563	0.453125
regulation of catalytic activity	GO:0050790	235	99	97.78	0.460476	0.959865	0.717222	0.717222	0.421277
respiratory chain complex IV assembly	GO:0008535	8	3	3.33	0.717347	0.717347	0.717347	0.717347	0.375
methylglyoxal catabolic process to D-lactate	GO:0019243	8	3	3.33	0.717347	0.717347	0.717347	0.717347	0.375
ER-associated protein catabolic process	GO:0030433	8	3	3.33	0.717347	0.717347	0.717347	0.717347	0.375
rRNA methylation	GO:0031167	8	3	3.33	0.717347	0.717347	0.717347	0.717347	0.375
protein ubiquitination involved in ubiquitin-dependent protein catabolic process	GO:0042787	8	3	3.33	0.717347	0.717347	0.717347	0.717347	0.375
flower morphogenesis	GO:0048439	8	3	3.33	0.717347	0.717347	0.717347	0.717347	0.375
protein stabilization	GO:0050821	8	3	3.33	0.717347	0.717347	0.717347	0.717347	0.375
RNA methylation	GO:0001510	18	7	7.49	0.677496	0.677496	0.717359	0.677496	0.388889
cell adhesion	GO:0007155	28	11	11.65	0.666902	0.666902	0.717406	0.666902	0.392857
nitrate transport	GO:0015706	16	6	6.66	0.717407	0.717407	0.717407	0.717407	0.375
protein ubiquitination	GO:0016567	187	80	77.81	0.399111	0.734231	0.719644	0.719644	0.427807
protein secretion	GO:0009306	24	9	9.99	0.728019	0.728019	0.728019	0.728019	0.375
aerobic respiration	GO:0009060	45	22	18.72	0.199778	0.199778	0.740165	0.199778	0.488889
inositol biosynthetic process	GO:0006021	11	4	4.58	0.740508	0.740508	0.740508	0.740508	0.363636
coenzyme A biosynthetic process	GO:0015937	11	4	4.58	0.740508	0.740508	0.740508	0.740508	0.363636
glycine decarboxylation via glycine cleavage system	GO:0019464	11	4	4.58	0.740508	0.740508	0.740508	0.740508	0.363636
purine base biosynthetic process	GO:0009113	17	5	7.07	0.899639	0.899639	0.740641	0.899639	0.294118
regulation of gene expression	GO:0010468	3078	1246	1280.72	0.915741	0.954624	0.744955	0.915741	0.404808
iron ion transport	GO:0006826	26	10	10.82	0.696787	0.696787	0.760504	0.696787	0.384615
red, far-red light phototransduction	GO:0009585	22	8	9.15	0.760544	0.760544	0.760544	0.760544	0.363636
asymmetric cell division	GO:0008356	18	7	7.49	0.677496	0.677496	0.760614	0.677496	0.388889
negative regulation of photomorphogenesis	GO:0010100	14	5	5.83	0.760646	0.760646	0.760646	0.760646	0.357143
isopentenyl diphosphate biosynthetic process, mevalonate-independent pathway	GO:0019288	14	5	5.83	0.760646	0.760646	0.760646	0.760646	0.357143
pattern specification process	GO:0007389	168	46	69.9	0.999957	0.999957	0.76286	0.999957	0.27381
fatty acid beta-oxidation	GO:0006635	49	19	20.39	0.705882	0.705882	0.764154	0.705882	0.387755
response to water	GO:0009415	268	38	111.51	1	1	0.767605	1	0.141791
tryptophan biosynthetic process	GO:0000162	43	16	17.89	0.769122	0.769122	0.769122	0.769122	0.372093
pollen maturation	GO:0010152	17	6	7.07	0.778405	0.778405	0.778405	0.778405	0.352941
double-strand break repair	GO:0006302	46	15	19.14	0.919225	0.919225	0.778714	0.919225	0.326087
cytoskeleton organization	GO:0007010	207	77	86.13	0.914276	0.914276	0.779193	0.914276	0.371981
actin cytoskeleton organization	GO:0030036	109	40	45.35	0.87326	0.87326	0.779858	0.87326	0.366972
nucleotide metabolic process	GO:0009117	560	347	233.01	8.75002e-23	0.0554038	0.78172	0.0554038	0.619643
negative regulation of defense response	GO:0031348	33	12	13.73	0.783401	0.783401	0.783401	0.783401	0.363636
DNA methylation	GO:0006306	53	18	22.05	0.899079	0.899079	0.784576	0.899079	0.339623
transcription elongation, DNA-dependent	GO:0006354	17	9	7.07	0.239635	0.239635	0.790792	0.239635	0.529412
positive regulation of cell division	GO:0051781	11	6	4.58	0.283118	0.283118	0.790821	0.283118	0.545455
mRNA polyadenylation	GO:0006378	6	2	2.5	0.790934	0.790934	0.790934	0.790934	0.333333
glycyl-tRNA aminoacylation	GO:0006426	6	2	2.5	0.790934	0.790934	0.790934	0.790934	0.333333
N-glycan processing	GO:0006491	6	2	2.5	0.790934	0.790934	0.790934	0.790934	0.333333
aspartate metabolic process	GO:0006531	6	2	2.5	0.790934	0.790934	0.790934	0.790934	0.333333
SRP-dependent cotranslational protein targeting to membrane, signal sequence recognition	GO:0006617	6	2	2.5	0.790934	0.790934	0.790934	0.790934	0.333333
glucosylceramide catabolic process	GO:0006680	6	2	2.5	0.790934	0.790934	0.790934	0.790934	0.333333
heme oxidation	GO:0006788	6	2	2.5	0.790934	0.790934	0.790934	0.790934	0.333333
inflammatory response	GO:0006954	6	2	2.5	0.790934	0.790934	0.790934	0.790934	0.333333
response to low fluence blue light stimulus by blue low-fluence system	GO:0010244	6	2	2.5	0.790934	0.790934	0.790934	0.790934	0.333333
response to lead ion	GO:0010288	6	2	2.5	0.790934	0.790934	0.790934	0.790934	0.333333
pantothenate biosynthetic process	GO:0015940	6	2	2.5	0.790934	0.790934	0.790934	0.790934	0.333333
diaminopimelate biosynthetic process	GO:0019877	6	2	2.5	0.790934	0.790934	0.790934	0.790934	0.333333
primary microRNA processing	GO:0031053	6	2	2.5	0.790934	0.790934	0.790934	0.790934	0.333333
response to amino acid stimulus	GO:0043200	6	2	2.5	0.790934	0.790934	0.790934	0.790934	0.333333
borate transport	GO:0046713	6	2	2.5	0.790934	0.790934	0.790934	0.790934	0.333333
glycolipid transport	GO:0046836	6	2	2.5	0.790934	0.790934	0.790934	0.790934	0.333333
RNA polyadenylation	GO:0043631	12	4	4.99	0.807352	0.807352	0.790963	0.807352	0.333333
oligosaccharide biosynthetic process	GO:0009312	73	26	30.37	0.877378	0.877378	0.791162	0.877378	0.356164
positive regulation of innate immune response	GO:0045089	37	4	15.4	0.999993	0.999993	0.791572	0.999993	0.108108
positive regulation of defense response	GO:0031349	43	6	17.89	0.999981	0.999981	0.791602	0.999981	0.139535
gamete generation	GO:0007276	50	8	20.8	0.999976	0.999976	0.791655	0.999976	0.16
copper ion transport	GO:0006825	28	10	11.65	0.794041	0.794041	0.794041	0.794041	0.357143
cytokinin metabolic process	GO:0009690	35	12	14.56	0.853704	0.853704	0.794368	0.853704	0.342857
cellular nitrogen compound biosynthetic process	GO:0044271	990	523	411.93	2.62181e-13	0.0322123	0.796107	0.0322123	0.528283
mRNA cleavage	GO:0006379	9	3	3.74	0.797303	0.797303	0.797303	0.797303	0.333333
proline biosynthetic process	GO:0006561	9	3	3.74	0.797303	0.797303	0.797303	0.797303	0.333333
proximal/distal pattern formation	GO:0009954	9	3	3.74	0.797303	0.797303	0.797303	0.797303	0.333333
protein homooligomerization	GO:0051260	12	4	4.99	0.807352	0.807352	0.79732	0.807352	0.333333
response to ionizing radiation	GO:0010212	20	4	8.32	0.988896	0.988896	0.797553	0.988896	0.2
gynoecium development	GO:0048467	70	6	29.13	1	1	0.798865	1	0.0857143
cellular localization	GO:0051641	923	420	384.05	0.00808081	0.912421	0.799375	0.799375	0.455038
histone lysine methylation	GO:0034968	38	20	15.81	0.112769	0.954112	0.800747	0.800747	0.526316
cell-cell adhesion	GO:0016337	8	4	3.33	0.443476	0.443476	0.800893	0.443476	0.5
'de novo' posttranslational protein folding	GO:0051084	4	2	1.66	0.552409	0.552409	0.800907	0.552409	0.5
RNA capping	GO:0009452	12	5	4.99	0.606818	0.606818	0.80092	0.606818	0.416667
chromosome condensation	GO:0030261	5	2	2.08	0.690294	0.690294	0.800924	0.690294	0.4
meiotic DNA double-strand break processing	GO:0000706	3	1	1.25	0.800931	0.800931	0.800931	0.800931	0.333333
UDP-N-acetylglucosamine metabolic process	GO:0006047	3	1	1.25	0.800931	0.800931	0.800931	0.800931	0.333333
DNA replication, synthesis of RNA primer	GO:0006269	3	1	1.25	0.800931	0.800931	0.800931	0.800931	0.333333
alanine metabolic process	GO:0006522	3	1	1.25	0.800931	0.800931	0.800931	0.800931	0.333333
threonine catabolic process	GO:0006567	3	1	1.25	0.800931	0.800931	0.800931	0.800931	0.333333
tyrosine catabolic process	GO:0006572	3	1	1.25	0.800931	0.800931	0.800931	0.800931	0.333333
cyanate metabolic process	GO:0009439	3	1	1.25	0.800931	0.800931	0.800931	0.800931	0.333333
photosystem II oxygen evolving complex assembly	GO:0010270	3	1	1.25	0.800931	0.800931	0.800931	0.800931	0.333333
Lewis a epitope biosynthetic process	GO:0010493	3	1	1.25	0.800931	0.800931	0.800931	0.800931	0.333333
positive regulation of hydrogen peroxide biosynthetic process	GO:0010729	3	1	1.25	0.800931	0.800931	0.800931	0.800931	0.333333
protein arginylation	GO:0016598	3	1	1.25	0.800931	0.800931	0.800931	0.800931	0.333333
peptidyl-diphthamide biosynthetic process from peptidyl-histidine	GO:0017183	3	1	1.25	0.800931	0.800931	0.800931	0.800931	0.333333
fructose 1,6-bisphosphate metabolic process	GO:0030388	3	1	1.25	0.800931	0.800931	0.800931	0.800931	0.333333
error-prone translesion synthesis	GO:0042276	3	1	1.25	0.800931	0.800931	0.800931	0.800931	0.333333
proton-transporting ATP synthase complex assembly	GO:0043461	3	1	1.25	0.800931	0.800931	0.800931	0.800931	0.333333
detection of mechanical stimulus	GO:0050982	3	1	1.25	0.800931	0.800931	0.800931	0.800931	0.333333
protein homotetramerization	GO:0051289	3	1	1.25	0.800931	0.800931	0.800931	0.800931	0.333333
plastid fission	GO:0043572	21	5	8.74	0.973433	0.973433	0.801075	0.973433	0.238095
protein localization to organelle	GO:0033365	229	87	95.28	0.881956	0.881956	0.801265	0.881956	0.379913
meiosis I	GO:0007127	35	4	14.56	0.999982	0.999982	0.801357	0.999982	0.114286
response to carbohydrate stimulus	GO:0009743	290	78	120.67	1	1	0.802697	1	0.268966
response to gibberellin stimulus	GO:0009739	166	51	69.07	0.998562	0.998562	0.807022	0.998562	0.307229
removal of superoxide radicals	GO:0019430	12	4	4.99	0.807352	0.807352	0.807352	0.807352	0.333333
chromatin remodeling	GO:0006338	23	8	9.57	0.808477	0.808477	0.807397	0.808477	0.347826
chromatin silencing	GO:0006342	29	10	12.07	0.833109	0.833109	0.80853	0.833109	0.344828
response to virus	GO:0009615	76	27	31.62	0.884426	0.884426	0.812067	0.884426	0.355263
reproduction	GO:0000003	1364	261	567.54	1	1	0.814014	1	0.191349
tRNA modification	GO:0006400	24	11	9.99	0.411612	0.411612	0.817989	0.411612	0.458333
cytokinin biosynthetic process	GO:0009691	15	5	6.24	0.818177	0.818177	0.818177	0.818177	0.333333
ribosome biogenesis	GO:0042254	261	114	108.6	0.267384	0.267384	0.82368	0.267384	0.436782
double fertilization forming a zygote and endosperm	GO:0009567	42	15	17.48	0.824045	0.824045	0.824045	0.824045	0.357143
defense response to insect	GO:0002213	18	6	7.49	0.828859	0.828859	0.828859	0.828859	0.333333
systemic acquired resistance, salicylic acid mediated signaling pathway	GO:0009862	18	6	7.49	0.828859	0.828859	0.828859	0.828859	0.333333
chlorophyll catabolic process	GO:0015996	18	6	7.49	0.828859	0.828859	0.828859	0.828859	0.333333
actin nucleation	GO:0045010	18	6	7.49	0.828859	0.828859	0.828859	0.828859	0.333333
negative regulation of programmed cell death	GO:0043069	26	8	10.82	0.908751	0.908751	0.828976	0.908751	0.307692
phospholipid biosynthetic process	GO:0008654	125	52	52.01	0.535017	0.535017	0.832574	0.535017	0.416
defense response to virus	GO:0051607	37	13	15.4	0.83287	0.83287	0.83287	0.83287	0.351351
cation transport	GO:0006812	711	393	295.84	6.94628e-14	0.705936	0.833059	0.705936	0.552743
pollen tube development	GO:0048868	140	32	58.25	0.999999	0.999999	0.835764	0.999999	0.228571
sulfate transport	GO:0008272	21	7	8.74	0.839072	0.839072	0.839072	0.839072	0.333333
clathrin coat assembly	GO:0048268	21	7	8.74	0.839072	0.839072	0.839072	0.839072	0.333333
translational elongation	GO:0006414	53	21	22.05	0.665012	0.665012	0.853243	0.665012	0.396226
glutathione metabolic process	GO:0006749	22	9	9.15	0.606615	0.606615	0.857268	0.606615	0.409091
spliceosome assembly	GO:0000245	10	3	4.16	0.857326	0.857326	0.857326	0.857326	0.3
response to nitrate	GO:0010167	27	9	11.23	0.857738	0.857738	0.857738	0.857738	0.333333
macromolecule biosynthetic process	GO:0009059	5288	2218	2200.27	0.29383	1	0.860322	0.860322	0.41944
DNA catabolic process	GO:0006308	21	14	8.74	0.0180693	0.472741	0.861153	0.472741	0.666667
methionine metabolic process	GO:0006555	48	24	19.97	0.150642	0.150642	0.861212	0.150642	0.5
regulation of DNA replication	GO:0006275	34	14	14.15	0.585251	0.585251	0.861413	0.585251	0.411765
amylopectin biosynthetic process	GO:0010021	7	2	2.91	0.861449	0.861449	0.861449	0.861449	0.285714
glucose mediated signaling pathway	GO:0010255	7	2	2.91	0.861449	0.861449	0.861449	0.861449	0.285714
histone phosphorylation	GO:0016572	7	2	2.91	0.861449	0.861449	0.861449	0.861449	0.285714
cellular potassium ion homeostasis	GO:0030007	7	2	2.91	0.861449	0.861449	0.861449	0.861449	0.285714
tetrahydrofolate biosynthetic process	GO:0046654	7	2	2.91	0.861449	0.861449	0.861449	0.861449	0.285714
DNA-dependent DNA replication	GO:0006261	94	38	39.11	0.630265	0.630265	0.861459	0.630265	0.404255
response to nutrient	GO:0007584	13	4	5.41	0.859391	0.859391	0.861473	0.859391	0.307692
proteasomal ubiquitin-dependent protein catabolic process	GO:0043161	31	15	12.9	0.277737	0.277737	0.863715	0.277737	0.483871
cotyledon vascular tissue pattern formation	GO:0010588	16	5	6.66	0.863982	0.863982	0.863982	0.863982	0.3125
regulation of translation	GO:0006417	55	24	22.88	0.430273	0.430273	0.86942	0.430273	0.436364
protein targeting to chloroplast	GO:0045036	49	21	20.39	0.483851	0.483851	0.869458	0.483851	0.428571
sulfate assimilation	GO:0000103	21	7	8.74	0.839072	0.839072	0.869635	0.839072	0.333333
zinc ion transport	GO:0006829	19	6	7.91	0.869647	0.869647	0.869647	0.869647	0.315789
histone deacetylation	GO:0016575	19	6	7.91	0.869647	0.869647	0.869647	0.869647	0.315789
jasmonic acid biosynthetic process	GO:0009695	36	12	14.98	0.881431	0.881431	0.881431	0.881431	0.333333
cellular amino acid catabolic process	GO:0009063	100	47	41.61	0.160009	0.671293	0.883576	0.671293	0.47
organic anion transport	GO:0015711	20	13	8.32	0.0297954	0.0297954	0.883599	0.0297954	0.65
regulation of DNA repair	GO:0006282	7	3	2.91	0.614645	0.614645	0.883747	0.614645	0.428571
plasma membrane organization	GO:0007009	5	2	2.08	0.690294	0.690294	0.883752	0.690294	0.4
mitotic cell cycle	GO:0000278	90	37	37.45	0.57815	0.896557	0.883764	0.883764	0.411111
response to protein stimulus	GO:0051789	18	7	7.49	0.677496	0.677496	0.883765	0.677496	0.388889
alanyl-tRNA aminoacylation	GO:0006419	4	1	1.66	0.883771	0.883771	0.883771	0.883771	0.25
cobalt ion transport	GO:0006824	4	1	1.66	0.883771	0.883771	0.883771	0.883771	0.25
female gamete generation	GO:0007292	4	1	1.66	0.883771	0.883771	0.883771	0.883771	0.25
potassium ion import	GO:0010107	4	1	1.66	0.883771	0.883771	0.883771	0.883771	0.25
NAD(P)H dehydrogenase complex assembly	GO:0010275	4	1	1.66	0.883771	0.883771	0.883771	0.883771	0.25
heme transport	GO:0015886	4	1	1.66	0.883771	0.883771	0.883771	0.883771	0.25
establishment of cell polarity	GO:0030010	4	1	1.66	0.883771	0.883771	0.883771	0.883771	0.25
GDP-L-fucose biosynthetic process	GO:0042350	4	1	1.66	0.883771	0.883771	0.883771	0.883771	0.25
arginine biosynthetic process via ornithine	GO:0042450	4	1	1.66	0.883771	0.883771	0.883771	0.883771	0.25
histone H3 acetylation	GO:0043966	4	1	1.66	0.883771	0.883771	0.883771	0.883771	0.25
negative regulation of DNA recombination	GO:0045910	4	1	1.66	0.883771	0.883771	0.883771	0.883771	0.25
mRNA 3'-end processing	GO:0031124	10	3	4.16	0.857326	0.857326	0.883787	0.857326	0.3
purine base metabolic process	GO:0006144	21	6	8.74	0.927122	0.927122	0.883838	0.927122	0.285714
actin filament-based process	GO:0030029	135	46	56.17	0.970216	0.970216	0.884078	0.970216	0.340741
oligosaccharide metabolic process	GO:0009311	134	40	55.76	0.998176	0.998176	0.884258	0.998176	0.298507
transmembrane transport	GO:0055085	820	351	341.19	0.250911	0.982255	0.884645	0.884645	0.428049
phyllome development	GO:0048827	198	29	82.39	1	1	0.88547	1	0.146465
telomere maintenance	GO:0000723	19	6	7.91	0.869647	0.869647	0.898893	0.869647	0.315789
positive regulation of catalytic activity	GO:0043085	62	29	25.8	0.241826	0.582244	0.899328	0.582244	0.467742
cell proliferation	GO:0008283	98	27	40.78	0.998645	0.998645	0.899945	0.998645	0.27551
cysteine biosynthetic process	GO:0019344	25	12	10.4	0.325039	0.325039	0.900985	0.325039	0.48
heme biosynthetic process	GO:0006783	13	4	5.41	0.859391	0.859391	0.901126	0.859391	0.307692
PSII associated light-harvesting complex II catabolic process	GO:0010304	11	3	4.58	0.901133	0.901133	0.901133	0.901133	0.272727
syncytium formation	GO:0006949	20	6	8.32	0.901965	0.901965	0.901965	0.901965	0.3
drug transmembrane transport	GO:0006855	98	35	40.78	0.902083	0.902083	0.902083	0.902083	0.357143
regulation of cell size	GO:0008361	368	64	153.12	1	1	0.903555	1	0.173913
sexual reproduction	GO:0019953	116	31	48.27	0.999709	0.999709	0.906101	0.999709	0.267241
chromatin organization	GO:0006325	358	184	148.96	0.000106078	0.634624	0.908101	0.634624	0.513966
cellular copper ion homeostasis	GO:0006878	8	2	3.33	0.909484	0.909484	0.909484	0.909484	0.25
regulation of anion channel activity	GO:0010359	8	2	3.33	0.909484	0.909484	0.909484	0.909484	0.25
response to mannitol stimulus	GO:0010555	8	2	3.33	0.909484	0.909484	0.909484	0.909484	0.25
phylloquinone biosynthetic process	GO:0042372	8	2	3.33	0.909484	0.909484	0.909484	0.909484	0.25
negative regulation of apoptosis	GO:0043066	8	2	3.33	0.909484	0.909484	0.909484	0.909484	0.25
histone acetylation	GO:0016573	13	4	5.41	0.859391	0.859391	0.909487	0.859391	0.307692
regulation of hydrogen peroxide metabolic process	GO:0010310	11	3	4.58	0.901133	0.901133	0.909493	0.901133	0.272727
histone modification	GO:0016570	105	35	43.69	0.967119	0.999899	0.909759	0.967119	0.333333
megagametogenesis	GO:0009561	68	17	28.29	0.998611	0.998611	0.915271	0.998611	0.25
positive regulation of flower development	GO:0009911	54	18	22.47	0.916573	0.916573	0.916573	0.916573	0.333333
apoptosis	GO:0006915	246	97	102.36	0.776335	0.776335	0.9212	0.776335	0.394309
regulation of RNA metabolic process	GO:0051252	2301	598	957.42	1	1	0.923296	1	0.259887
brassinosteroid mediated signaling pathway	GO:0009742	49	16	20.39	0.923543	0.923543	0.923543	0.923543	0.326531
response to copper ion	GO:0046688	18	5	7.49	0.926862	0.926862	0.926862	0.926862	0.277778
photosynthetic electron transport in photosystem I	GO:0009773	21	6	8.74	0.927122	0.927122	0.927122	0.927122	0.285714
L-ascorbic acid biosynthetic process	GO:0019853	15	4	6.24	0.928238	0.928238	0.928238	0.928238	0.266667
purine ribonucleotide biosynthetic process	GO:0009152	261	183	108.6	7.97892e-21	0.0723659	0.930333	0.0723659	0.701149
pyridine nucleotide biosynthetic process	GO:0019363	21	10	8.74	0.364117	0.364117	0.932085	0.364117	0.47619
somatic cell DNA recombination	GO:0016444	7	3	2.91	0.614645	0.614645	0.932113	0.614645	0.428571
positive regulation of hydrolase activity	GO:0051345	7	3	2.91	0.614645	0.614645	0.932113	0.614645	0.428571
branched chain family amino acid biosynthetic process	GO:0009082	24	10	9.99	0.57509	0.57509	0.932115	0.57509	0.416667
G2/M transition of mitotic cell cycle	GO:0000086	5	1	2.08	0.93214	0.93214	0.93214	0.93214	0.2
methylation-dependent chromatin silencing	GO:0006346	5	1	2.08	0.93214	0.93214	0.93214	0.93214	0.2
glycoprotein catabolic process	GO:0006516	5	1	2.08	0.93214	0.93214	0.93214	0.93214	0.2
glutathione catabolic process	GO:0006751	5	1	2.08	0.93214	0.93214	0.93214	0.93214	0.2
nitric oxide biosynthetic process	GO:0006809	5	1	2.08	0.93214	0.93214	0.93214	0.93214	0.2
mitotic cell cycle spindle assembly checkpoint	GO:0007094	5	1	2.08	0.93214	0.93214	0.93214	0.93214	0.2
endosome to lysosome transport	GO:0008333	5	1	2.08	0.93214	0.93214	0.93214	0.93214	0.2
photosynthesis, light harvesting in photosystem I	GO:0009768	5	1	2.08	0.93214	0.93214	0.93214	0.93214	0.2
chloroplast-nucleus signaling pathway	GO:0010019	5	1	2.08	0.93214	0.93214	0.93214	0.93214	0.2
rhamnogalacturonan II biosynthetic process	GO:0010306	5	1	2.08	0.93214	0.93214	0.93214	0.93214	0.2
negative regulation of cell growth	GO:0030308	5	1	2.08	0.93214	0.93214	0.93214	0.93214	0.2
heterochromatin formation	GO:0031507	5	1	2.08	0.93214	0.93214	0.93214	0.93214	0.2
regulation of transcription elongation, DNA-dependent	GO:0032784	5	1	2.08	0.93214	0.93214	0.93214	0.93214	0.2
very long-chain fatty acid biosynthetic process	GO:0042761	5	1	2.08	0.93214	0.93214	0.93214	0.93214	0.2
regulation of RNA splicing	GO:0043484	5	1	2.08	0.93214	0.93214	0.93214	0.93214	0.2
tetrahydrofolate metabolic process	GO:0046653	12	3	4.99	0.932394	0.932394	0.932162	0.932394	0.25
meristem initiation	GO:0010014	29	7	12.07	0.984687	0.984687	0.932234	0.984687	0.241379
pollen wall assembly	GO:0010208	27	4	11.23	0.999386	0.999386	0.932285	0.999386	0.148148
cellular modified amino acid biosynthetic process	GO:0042398	32	14	13.31	0.469559	0.469559	0.932296	0.469559	0.4375
positive regulation of cell proliferation	GO:0008284	13	4	5.41	0.859391	0.859391	0.932373	0.859391	0.307692
protein sumoylation	GO:0016925	12	3	4.99	0.932394	0.932394	0.932394	0.932394	0.25
nitrate assimilation	GO:0042128	12	3	4.99	0.932394	0.932394	0.932394	0.932394	0.25
catabolic process	GO:0009056	1460	655	607.49	0.00514022	0.981201	0.940059	0.940059	0.44863
chlorophyll biosynthetic process	GO:0015995	53	17	22.05	0.941102	0.941102	0.941102	0.941102	0.320755
cell differentiation	GO:0030154	479	101	199.31	1	1	0.941206	1	0.210856
regulation of mitotic cell cycle	GO:0007346	29	11	12.07	0.719811	0.719811	0.941516	0.719811	0.37931
Golgi organization	GO:0007030	9	2	3.74	0.941535	0.941535	0.941535	0.941535	0.222222
negative gravitropism	GO:0009959	9	2	3.74	0.941535	0.941535	0.941535	0.941535	0.222222
maintenance of shoot apical meristem identity	GO:0010492	9	2	3.74	0.941535	0.941535	0.941535	0.941535	0.222222
basipetal auxin transport	GO:0010540	9	2	3.74	0.941535	0.941535	0.941535	0.941535	0.222222
histone H3-K9 methylation	GO:0051567	9	2	3.74	0.941535	0.941535	0.941535	0.941535	0.222222
glycerolipid biosynthetic process	GO:0045017	59	22	24.55	0.789099	0.789099	0.941558	0.789099	0.372881
cellular ion homeostasis	GO:0006873	106	31	44.11	0.9969	0.9969	0.941854	0.9969	0.292453
regulation of growth	GO:0040008	85	15	35.37	0.999999	1	0.942056	0.999999	0.176471
systemic acquired resistance	GO:0009627	60	19	24.97	0.956781	0.956781	0.942684	0.956781	0.316667
starch catabolic process	GO:0005983	22	6	9.15	0.946399	0.946399	0.946399	0.946399	0.272727
intracellular transport	GO:0046907	754	354	313.73	0.00148363	0.89679	0.94817	0.89679	0.469496
sucrose biosynthetic process	GO:0005986	31	9	12.9	0.948278	0.948278	0.948278	0.948278	0.290323
pollen germination	GO:0009846	54	17	22.47	0.952372	0.952372	0.952372	0.952372	0.314815
indoleacetic acid biosynthetic process	GO:0009684	13	3	5.41	0.954295	0.954295	0.954295	0.954295	0.230769
phosphate metabolic process	GO:0006796	2147	1055	893.34	1.06678e-13	0.0161904	0.957356	0.0161904	0.491383
inorganic anion transport	GO:0015698	97	47	40.36	0.103039	0.103039	0.960247	0.103039	0.484536
RNA catabolic process	GO:0006401	31	12	12.9	0.691882	0.691882	0.960372	0.691882	0.387097
branched chain family amino acid catabolic process	GO:0009083	10	3	4.16	0.857326	0.857326	0.960376	0.857326	0.3
adenine salvage	GO:0006168	6	1	2.5	0.960382	0.960382	0.960382	0.960382	0.166667
Golgi to vacuole transport	GO:0006896	6	1	2.5	0.960382	0.960382	0.960382	0.960382	0.166667
microtubule nucleation	GO:0007020	6	1	2.5	0.960382	0.960382	0.960382	0.960382	0.166667
phospholipid catabolic process	GO:0009395	6	1	2.5	0.960382	0.960382	0.960382	0.960382	0.166667
entrainment of circadian clock	GO:0009649	6	1	2.5	0.960382	0.960382	0.960382	0.960382	0.166667
longitudinal axis specification	GO:0009942	6	1	2.5	0.960382	0.960382	0.960382	0.960382	0.166667
protein glutathionylation	GO:0010731	6	1	2.5	0.960382	0.960382	0.960382	0.960382	0.166667
malate transport	GO:0015743	6	1	2.5	0.960382	0.960382	0.960382	0.960382	0.166667
poly(A)+ mRNA export from nucleus	GO:0016973	6	1	2.5	0.960382	0.960382	0.960382	0.960382	0.166667
viral genome replication	GO:0019079	6	1	2.5	0.960382	0.960382	0.960382	0.960382	0.166667
nicotianamine biosynthetic process	GO:0030418	6	1	2.5	0.960382	0.960382	0.960382	0.960382	0.166667
meiotic DNA double-strand break formation	GO:0042138	6	1	2.5	0.960382	0.960382	0.960382	0.960382	0.166667
nitrile biosynthetic process	GO:0080028	6	1	2.5	0.960382	0.960382	0.960382	0.960382	0.166667
integument development	GO:0080060	6	1	2.5	0.960382	0.960382	0.960382	0.960382	0.166667
sulfur compound metabolic process	GO:0006790	281	112	116.92	0.744672	0.966699	0.960393	0.960393	0.398577
symbiosis, encompassing mutualism through parasitism	GO:0044403	39	13	16.23	0.888308	0.888308	0.96041	0.888308	0.333333
cytokinesis	GO:0000910	69	22	28.71	0.962727	0.962727	0.960431	0.962727	0.318841
organ formation	GO:0048645	56	16	23.3	0.984515	0.984515	0.960475	0.984515	0.285714
anion transport	GO:0006820	153	70	63.66	0.168295	0.168295	0.960638	0.168295	0.457516
negative regulation of cellular process	GO:0048523	312	95	129.82	0.999984	0.999984	0.960933	0.999984	0.304487
salicylic acid biosynthetic process	GO:0009697	10	2	4.16	0.962587	0.962587	0.962587	0.962587	0.2
protein import into peroxisome matrix	GO:0016558	10	2	4.16	0.962587	0.962587	0.962587	0.962587	0.2
meristem maintenance	GO:0010073	85	16	35.37	0.999998	0.999998	0.962938	0.999998	0.188235
post-embryonic root development	GO:0048528	81	8	33.7	1	1	0.963067	1	0.0987654
endocytosis	GO:0006897	27	8	11.23	0.93023	0.93023	0.96505	0.93023	0.296296
isocitrate metabolic process	GO:0006102	14	3	5.83	0.969406	0.969406	0.969406	0.969406	0.214286
pollen tube guidance	GO:0010183	14	3	5.83	0.969406	0.969406	0.969406	0.969406	0.214286
peptidyl-proline hydroxylation to 4-hydroxy-L-proline	GO:0018401	14	3	5.83	0.969406	0.969406	0.969406	0.969406	0.214286
response to glucose stimulus	GO:0009749	34	9	14.15	0.97789	0.97789	0.970921	0.97789	0.264706
gravitropism	GO:0009630	58	17	24.13	0.980804	0.980804	0.970976	0.980804	0.293103
very long-chain fatty acid metabolic process	GO:0000038	29	7	12.07	0.984687	0.984687	0.971852	0.984687	0.241379
primary root development	GO:0080022	21	5	8.74	0.973433	0.973433	0.973433	0.973433	0.238095
response to UV	GO:0009411	85	15	35.37	0.999999	0.999999	0.973806	0.999999	0.176471
cell death	GO:0008219	407	134	169.35	0.999883	0.999883	0.974978	0.999883	0.329238
vacuole organization	GO:0007033	22	8	9.15	0.760544	0.760544	0.975911	0.760544	0.363636
chloroplast fission	GO:0010020	18	4	7.49	0.975956	0.975956	0.975956	0.975956	0.222222
cytochrome complex assembly	GO:0017004	18	4	7.49	0.975956	0.975956	0.975956	0.975956	0.222222
RNA-dependent DNA replication	GO:0006278	11	2	4.58	0.976244	0.976244	0.976244	0.976244	0.181818
cellular response to sulfate starvation	GO:0009970	11	2	4.58	0.976244	0.976244	0.976244	0.976244	0.181818
regulation of salicylic acid metabolic process	GO:0010337	11	2	4.58	0.976244	0.976244	0.976244	0.976244	0.181818
cytidine metabolic process	GO:0046087	11	2	4.58	0.976244	0.976244	0.976244	0.976244	0.181818
hyperosmotic response	GO:0006972	66	8	27.46	1	1	0.976489	1	0.121212
glycerol catabolic process	GO:0019563	15	7	6.24	0.440577	0.440577	0.97684	0.440577	0.466667
phagocytosis	GO:0006909	7	1	2.91	0.97687	0.97687	0.97687	0.97687	0.142857
guard cell differentiation	GO:0010052	7	1	2.91	0.97687	0.97687	0.97687	0.97687	0.142857
extracellular matrix organization	GO:0030198	7	1	2.91	0.97687	0.97687	0.97687	0.97687	0.142857
DNA methylation on cytosine	GO:0032776	7	1	2.91	0.97687	0.97687	0.97687	0.97687	0.142857
root hair initiation	GO:0048766	7	1	2.91	0.97687	0.97687	0.97687	0.97687	0.142857
meiotic chromosome segregation	GO:0045132	14	3	5.83	0.969406	0.969406	0.976881	0.969406	0.214286
sterol metabolic process	GO:0016125	40	9	16.64	0.996639	0.996639	0.976935	0.996639	0.225
developmental growth	GO:0048589	320	50	133.15	1	1	0.977776	1	0.15625
vesicle docking involved in exocytosis	GO:0006904	40	11	16.64	0.977966	0.977966	0.977966	0.977966	0.275
isoprenoid biosynthetic process	GO:0008299	167	48	69.49	0.999796	0.999796	0.978291	0.999796	0.287425
protein lipidation	GO:0006497	474	27	197.23	1	1	0.978724	1	0.056962
regulation of gene expression by genetic imprinting	GO:0006349	15	3	6.24	0.979698	0.979698	0.979698	0.979698	0.2
mitochondrion organization	GO:0007005	64	22	26.63	0.904716	0.904716	0.979718	0.904716	0.34375
actin filament-based movement	GO:0030048	22	5	9.15	0.981385	0.981385	0.981385	0.981385	0.227273
DNA mediated transformation	GO:0009294	35	9	14.56	0.98359	0.98359	0.98359	0.98359	0.257143
lipid metabolic process	GO:0006629	1185	437	493.06	0.999704	0.99991	0.984437	0.999704	0.368776
glycolipid biosynthetic process	GO:0009247	31	14	12.9	0.409647	0.409647	0.984972	0.409647	0.451613
regulation of root meristem growth	GO:0010082	12	2	4.99	0.985014	0.985014	0.985014	0.985014	0.166667
defense response signaling pathway, resistance gene-independent	GO:0010204	12	2	4.99	0.985014	0.985014	0.985014	0.985014	0.166667
response to light intensity	GO:0009642	97	17	40.36	1	1	0.985221	1	0.175258
heat acclimation	GO:0010286	26	6	10.82	0.98568	0.98568	0.98568	0.98568	0.230769
phloem or xylem histogenesis	GO:0010087	42	9	17.48	0.998285	0.998285	0.985733	0.998285	0.214286
polysaccharide biosynthetic process	GO:0000271	212	99	88.21	0.0754461	0.813645	0.986398	0.813645	0.466981
triglyceride metabolic process	GO:0006641	14	4	5.83	0.898888	0.898888	0.986493	0.898888	0.285714
response to singlet oxygen	GO:0000304	8	1	3.33	0.986497	0.986497	0.986497	0.986497	0.125
epidermal cell fate specification	GO:0009957	8	1	3.33	0.986497	0.986497	0.986497	0.986497	0.125
vitamin E biosynthetic process	GO:0010189	8	1	3.33	0.986497	0.986497	0.986497	0.986497	0.125
stomatal complex patterning	GO:0010375	8	1	3.33	0.986497	0.986497	0.986497	0.986497	0.125
posttranscriptional gene silencing	GO:0016441	56	13	23.3	0.998792	0.998792	0.986557	0.998792	0.232143
anther dehiscence	GO:0009901	16	3	6.66	0.98663	0.98663	0.98663	0.98663	0.1875
meiosis	GO:0007126	61	9	25.38	0.999999	0.999999	0.986767	0.999999	0.147541
plant-type cell wall modification	GO:0009827	54	6	22.47	1	1	0.986768	1	0.111111
epidermal cell differentiation	GO:0009913	190	34	79.06	1	1	0.986815	1	0.178947
regulation of meristem structural organization	GO:0009934	23	5	9.57	0.987058	0.987058	0.987058	0.987058	0.217391
developmental process	GO:0032502	2637	512	1097.22	1	1	0.98764	1	0.19416
negative regulation of transcription, DNA-dependent	GO:0045892	94	29	39.11	0.988007	0.988007	0.988	0.988007	0.308511
organ morphogenesis	GO:0009887	154	30	64.08	1	1	0.99022	1	0.194805
photorespiration	GO:0009853	46	12	19.14	0.990504	0.990504	0.990504	0.990504	0.26087
jasmonic acid and ethylene-dependent systemic resistance	GO:0009861	13	2	5.41	0.990599	0.990599	0.990599	0.990599	0.153846
glucuronoxylan biosynthetic process	GO:0010417	13	2	5.41	0.990599	0.990599	0.990599	0.990599	0.153846
positive regulation of gene-specific transcription	GO:0043193	13	2	5.41	0.990599	0.990599	0.990599	0.990599	0.153846
long-day photoperiodism, flowering	GO:0048574	13	2	5.41	0.990599	0.990599	0.990599	0.990599	0.153846
photosystem II assembly	GO:0010207	16	3	6.66	0.98663	0.98663	0.990601	0.98663	0.1875
sphingolipid metabolic process	GO:0006665	30	8	12.48	0.970472	0.970472	0.990607	0.970472	0.266667
response to desiccation	GO:0009269	24	5	9.99	0.991066	0.991066	0.991066	0.991066	0.208333
anther development	GO:0048653	53	12	22.05	0.998863	0.998863	0.991182	0.998863	0.226415
response to freezing	GO:0050826	17	3	7.07	0.991255	0.991255	0.991255	0.991255	0.176471
plastid organization	GO:0009657	146	27	60.75	1	1	0.991333	1	0.184932
photosystem II repair	GO:0010206	9	1	3.74	0.992117	0.992117	0.992117	0.992117	0.111111
suberin biosynthetic process	GO:0010345	9	1	3.74	0.992117	0.992117	0.992117	0.992117	0.111111
negative regulation of cyclin-dependent protein kinase activity	GO:0045736	9	1	3.74	0.992117	0.992117	0.992117	0.992117	0.111111
shoot morphogenesis	GO:0010016	121	13	50.35	1	1	0.992286	1	0.107438
second-messenger-mediated signaling	GO:0019932	41	22	17.06	0.0804052	0.960685	0.992462	0.960685	0.536585
DNA endoreduplication	GO:0042023	43	14	17.89	0.914657	0.914657	0.992528	0.914657	0.325581
polarity specification of adaxial/abaxial axis	GO:0009944	21	4	8.74	0.992534	0.992534	0.992534	0.992534	0.190476
post-embryonic development	GO:0009791	1271	204	528.85	1	1	0.992593	1	0.160504
response to biotic stimulus	GO:0009607	780	148	324.55	1	1	0.992662	1	0.189744
response to far red light	GO:0010218	59	16	24.55	0.992822	0.992822	0.992822	0.992822	0.271186
plant-type cell wall biogenesis	GO:0009832	80	16	33.29	0.999988	0.999988	0.992869	0.999988	0.2
carotene metabolic process	GO:0016119	14	2	5.83	0.994131	0.994131	0.994131	0.994131	0.142857
maintenance of meristem identity	GO:0010074	31	7	12.9	0.992171	0.992171	0.994141	0.992171	0.225806
organ growth	GO:0035265	18	3	7.49	0.994315	0.994315	0.994315	0.994315	0.166667
sugar mediated signaling pathway	GO:0010182	41	9	17.06	0.997594	0.997594	0.994468	0.997594	0.219512
response to symbiotic fungus	GO:0009610	10	1	4.16	0.995398	0.995398	0.995398	0.995398	0.1
cellular response to starvation	GO:0009267	97	25	40.36	0.999616	0.999616	0.995437	0.999616	0.257732
protein targeting to vacuole	GO:0006623	26	5	10.82	0.995825	0.995825	0.995825	0.995825	0.192308
response to absence of light	GO:0009646	19	3	7.91	0.996325	0.996325	0.996325	0.996325	0.157895
alkaloid biosynthetic process	GO:0009821	15	2	6.24	0.996352	0.996352	0.996352	0.996352	0.133333
regulation of ethylene mediated signaling pathway	GO:0010104	15	2	6.24	0.996352	0.996352	0.996352	0.996352	0.133333
brassinosteroid biosynthetic process	GO:0016132	15	2	6.24	0.996352	0.996352	0.996352	0.996352	0.133333
root cap development	GO:0048829	15	2	6.24	0.996352	0.996352	0.996352	0.996352	0.133333
regulation of signal transduction	GO:0009966	171	55	71.15	0.995673	0.999983	0.996391	0.996391	0.321637
sterol biosynthetic process	GO:0016126	32	7	13.31	0.994455	0.994455	0.996595	0.994455	0.21875
regulation of cell division	GO:0051302	36	12	14.98	0.881431	0.881431	0.996677	0.881431	0.333333
negative regulation of catalytic activity	GO:0043086	80	23	33.29	0.993761	0.993761	0.996818	0.993761	0.2875
autophagy	GO:0006914	34	10	14.15	0.949679	0.949679	0.997164	0.949679	0.294118
response to cytokinin stimulus	GO:0009735	93	13	38.7	1	1	0.997176	1	0.139785
glucosinolate catabolic process	GO:0019762	23	10	9.57	0.506974	0.506974	0.997306	0.506974	0.434783
defense response to oomycetes	GO:0002229	11	1	4.58	0.997314	0.997314	0.997314	0.997314	0.0909091
response to gamma radiation	GO:0010332	11	1	4.58	0.997314	0.997314	0.997314	0.997314	0.0909091
fatty acid elongation	GO:0030497	11	1	4.58	0.997314	0.997314	0.997314	0.997314	0.0909091
response to calcium ion	GO:0051592	11	1	4.58	0.997314	0.997314	0.997314	0.997314	0.0909091
sister chromatid cohesion	GO:0007062	18	3	7.49	0.994315	0.994315	0.997316	0.994315	0.166667
regulation of flower development	GO:0009909	149	35	62	0.999999	0.999999	0.997472	0.999999	0.234899
trichome morphogenesis	GO:0010090	72	19	29.96	0.997552	0.997552	0.997552	0.997552	0.263889
double-strand break repair via homologous recombination	GO:0000724	22	5	9.15	0.981385	0.981385	0.997633	0.981385	0.227273
intra-Golgi vesicle-mediated transport	GO:0006891	20	3	8.32	0.997636	0.997636	0.997636	0.997636	0.15
protein targeting to mitochondrion	GO:0006626	38	14	15.81	0.775343	0.775343	0.997735	0.775343	0.368421
translational termination	GO:0006415	19	4	7.91	0.983598	0.983598	0.997739	0.983598	0.210526
abscisic acid biosynthetic process	GO:0009688	16	2	6.66	0.997741	0.997741	0.997741	0.997741	0.125
primary shoot apical meristem specification	GO:0010072	16	2	6.66	0.997741	0.997741	0.997741	0.997741	0.125
production of ta-siRNAs involved in RNA interference	GO:0010267	16	2	6.66	0.997741	0.997741	0.997741	0.997741	0.125
floral meristem determinacy	GO:0010582	16	2	6.66	0.997741	0.997741	0.997741	0.997741	0.125
regulation of unidimensional cell growth	GO:0051510	16	2	6.66	0.997741	0.997741	0.997741	0.997741	0.125
regulation of stomatal movement	GO:0010119	38	8	15.81	0.997828	0.997828	0.997828	0.997828	0.210526
response to temperature stimulus	GO:0009266	515	104	214.29	1	1	0.997963	1	0.201942
regulation of timing of transition from vegetative to reproductive phase	GO:0048510	28	5	11.65	0.998093	0.998093	0.998093	0.998093	0.178571
response to sucrose stimulus	GO:0009744	58	14	24.13	0.998285	0.998285	0.998285	0.998285	0.241379
negative regulation of cellular metabolic process	GO:0031324	168	68	69.9	0.645606	0.645606	0.998429	0.645606	0.404762
response to molecule of bacterial origin	GO:0002237	13	2	5.41	0.990599	0.990599	0.998431	0.990599	0.153846
inflorescence development	GO:0010229	16	3	6.66	0.98663	0.98663	0.998432	0.98663	0.1875
regulation of programmed cell death	GO:0043067	69	25	28.71	0.848544	0.848544	0.998432	0.848544	0.362319
endosome transport	GO:0016197	21	5	8.74	0.973433	0.973433	0.998432	0.973433	0.238095
starch biosynthetic process	GO:0019252	19	3	7.91	0.996325	0.996325	0.998433	0.996325	0.157895
production of siRNA involved in RNA interference	GO:0030422	28	3	11.65	0.999939	0.999939	0.998438	0.999939	0.107143
stomatal complex development	GO:0010374	36	2	14.98	1	1	0.998444	1	0.0555556
floral organ abscission	GO:0010227	21	3	8.74	0.998486	0.998486	0.998486	0.998486	0.142857
protein N-linked glycosylation	GO:0006487	26	6	10.82	0.98568	0.98568	0.998605	0.98568	0.230769
positive regulation of abscisic acid mediated signaling pathway	GO:0009789	17	2	7.07	0.998606	0.998606	0.998606	0.998606	0.117647
fruit development	GO:0010154	604	102	251.32	1	1	0.998805	1	0.168874
seed germination	GO:0009845	113	20	47.02	1	1	0.99897	1	0.176991
auxin homeostasis	GO:0010252	22	3	9.15	0.999034	0.999034	0.999034	0.999034	0.136364
pollen exine formation	GO:0010584	22	3	9.15	0.999034	0.999034	0.999034	0.999034	0.136364
stamen development	GO:0048443	79	16	32.87	0.999984	0.999984	0.99907	0.999984	0.202532
protein import into nucleus, docking	GO:0000059	13	1	5.41	0.999085	0.999085	0.999085	0.999085	0.0769231
1,3-beta-D-glucan biosynthetic process	GO:0006075	13	1	5.41	0.999085	0.999085	0.999085	0.999085	0.0769231
secondary shoot formation	GO:0010223	13	1	5.41	0.999085	0.999085	0.999085	0.999085	0.0769231
lignin catabolic process	GO:0046274	13	1	5.41	0.999085	0.999085	0.999085	0.999085	0.0769231
auxin metabolic process	GO:0009850	59	19	24.55	0.94689	0.94689	0.999086	0.94689	0.322034
cotyledon development	GO:0048825	37	7	15.4	0.99909	0.99909	0.99909	0.99909	0.189189
meristem structural organization	GO:0009933	70	14	29.13	0.999964	0.999964	0.999151	0.999964	0.2
amino acid transport	GO:0006865	108	32	44.94	0.996273	0.996273	0.99916	0.996273	0.296296
response to red light	GO:0010114	73	18	30.37	0.999199	0.999199	0.999199	0.999199	0.246575
defense response to fungus, incompatible interaction	GO:0009817	51	11	21.22	0.999242	0.999242	0.999242	0.999242	0.215686
reciprocal meiotic recombination	GO:0007131	20	2	8.32	0.999678	0.999678	0.999678	0.999678	0.1
negative regulation of abscisic acid mediated signaling pathway	GO:0009788	20	2	8.32	0.999678	0.999678	0.999678	0.999678	0.1
seed coat development	GO:0010214	15	1	6.24	0.999688	0.999688	0.999688	0.999688	0.0666667
trichome differentiation	GO:0010026	87	20	36.2	0.999918	0.999918	0.999692	0.999918	0.229885
carbohydrate biosynthetic process	GO:0016051	469	183	195.15	0.884385	0.997669	0.999694	0.997669	0.390192
cellular response to extracellular stimulus	GO:0031668	131	29	54.51	0.999999	0.999999	0.999695	0.999999	0.221374
defense response, incompatible interaction	GO:0009814	145	27	60.33	1	1	0.999697	1	0.186207
plant-type hypersensitive response	GO:0009626	54	11	22.47	0.999726	0.999726	0.999726	0.999726	0.203704
thylakoid membrane organization	GO:0010027	25	3	10.4	0.999755	0.999755	0.999755	0.999755	0.12
cell growth	GO:0016049	353	60	146.88	1	1	0.999783	1	0.169972
response to oxidative stress	GO:0006979	415	127	172.68	0.999999	0.999999	0.999789	0.999999	0.306024
synapsis	GO:0007129	21	2	8.74	0.999803	0.999803	0.999803	0.999803	0.0952381
histone methylation	GO:0016571	54	21	22.47	0.704718	0.999739	0.999817	0.999739	0.388889
actin filament organization	GO:0007015	58	21	24.13	0.833585	0.833585	0.999817	0.833585	0.362069
fatty acid metabolic process	GO:0006631	335	134	139.39	0.743913	0.743913	0.999818	0.743913	0.4
regulation of response to biotic stimulus	GO:0002831	16	1	6.66	0.999818	0.999818	0.999818	0.999818	0.0625
defense response signaling pathway, resistance gene-dependent	GO:0009870	16	1	6.66	0.999818	0.999818	0.999818	0.999818	0.0625
embryo sac development	GO:0009553	124	28	51.59	0.999998	0.999998	0.999867	0.999998	0.225806
response to chitin	GO:0010200	178	51	74.06	0.999879	0.999879	0.999879	0.999879	0.286517
mRNA metabolic process	GO:0016071	169	67	70.32	0.724091	0.724091	0.999893	0.724091	0.39645
lateral root formation	GO:0010311	17	1	7.07	0.999894	0.999894	0.999894	0.999894	0.0588235
response to osmotic stress	GO:0006970	536	85	223.02	1	1	0.999916	1	0.158582
root hair elongation	GO:0048767	54	10	22.47	0.999919	0.999919	0.999919	0.999919	0.185185
auxin polar transport	GO:0009926	63	12	26.21	0.999962	0.999962	0.999919	0.999962	0.190476
sucrose catabolic process	GO:0005987	23	2	9.57	0.999927	0.999927	0.999927	0.999927	0.0869565
polar nucleus fusion	GO:0010197	23	2	9.57	0.999927	0.999927	0.999927	0.999927	0.0869565
xylem and phloem pattern formation	GO:0010051	63	18	26.21	0.98849	0.98849	0.999927	0.98849	0.285714
programmed cell death	GO:0012501	347	115	144.38	0.999543	0.999543	0.999929	0.999543	0.331412
response to toxin	GO:0009636	18	1	7.49	0.999938	0.999938	0.999938	0.999938	0.0555556
endosperm development	GO:0009960	18	1	7.49	0.999938	0.999938	0.999938	0.999938	0.0555556
cell fate specification	GO:0001708	26	2	10.82	0.999984	0.999984	0.999938	0.999984	0.0769231
ubiquitin-dependent protein catabolic process	GO:0006511	375	124	156.03	0.999744	0.999744	0.999945	0.999744	0.330667
circadian rhythm	GO:0007623	111	20	46.19	1	1	0.999945	1	0.18018
regulation of primary metabolic process	GO:0080090	3242	1353	1348.96	0.44585	0.925935	0.999955	0.925935	0.417335
growth	GO:0040007	455	82	189.32	1	1	0.999962	1	0.18022
acetate metabolic process	GO:0006083	19	1	7.91	0.999964	0.999964	0.999964	0.999964	0.0526316
lipid storage	GO:0019915	19	1	7.91	0.999964	0.999964	0.999964	0.999964	0.0526316
microsporogenesis	GO:0009556	25	2	10.4	0.999973	0.999973	0.999973	0.999973	0.08
response to high light intensity	GO:0009644	57	10	23.72	0.999973	0.999973	0.999973	0.999973	0.175439
defense response to bacterium, incompatible interaction	GO:0009816	30	3	12.48	0.999976	0.999976	0.999976	0.999976	0.1
shoot development	GO:0048367	307	46	127.74	1	1	0.999978	1	0.149837
ethylene biosynthetic process	GO:0009693	31	3	12.9	0.999985	0.999985	0.999985	0.999985	0.0967742
multidimensional cell growth	GO:0009825	55	9	22.88	0.999986	0.999986	0.999986	0.999986	0.163636
cellular metal ion homeostasis	GO:0006875	75	21	31.21	0.994846	0.994846	0.999988	0.994846	0.28
photosynthetic electron transport chain	GO:0009767	48	9	19.97	0.999796	0.999796	0.999988	0.999796	0.1875
lateral root development	GO:0048527	71	6	29.54	1	1	0.999988	1	0.084507
abscisic acid mediated signaling pathway	GO:0009738	92	12	38.28	1	1	0.999989	1	0.130435
regulation of cell cycle	GO:0051726	172	52	71.57	0.999233	0.999233	0.99999	0.999233	0.302326
flower development	GO:0009908	412	79	171.43	1	1	0.99999	1	0.191748
secondary cell wall biogenesis	GO:0009834	27	2	11.23	0.99999	0.99999	0.99999	0.99999	0.0740741
cellular response to phosphate starvation	GO:0016036	64	14	26.63	0.999736	0.999736	0.99999	0.999736	0.21875
response to brassinosteroid stimulus	GO:0009741	71	17	29.54	0.999419	0.999419	0.999993	0.999419	0.239437
response to nematode	GO:0009624	75	14	31.21	0.999994	0.999994	0.999994	0.999994	0.186667
ethylene mediated signaling pathway	GO:0009873	69	10	28.71	1	1	0.999995	1	0.144928
response to ethylene stimulus	GO:0009723	188	32	78.22	1	1	0.999996	1	0.170213
red or far-red light signaling pathway	GO:0010017	51	10	21.22	0.99976	0.99976	0.999996	0.99976	0.196078
recognition of pollen	GO:0048544	34	3	14.15	0.999997	0.999997	0.999997	0.999997	0.0882353
glucosinolate biosynthetic process	GO:0019761	44	7	18.31	0.99994	0.99994	0.999997	0.99994	0.159091
embryo development	GO:0009790	571	112	237.59	1	1	0.999997	1	0.196147
flavonoid biosynthetic process	GO:0009813	84	16	34.95	0.999997	0.999997	0.999997	0.999997	0.190476
pollen tube growth	GO:0009860	101	21	42.02	0.999997	0.999997	0.999997	0.999997	0.207921
gibberellin biosynthetic process	GO:0009686	24	1	9.99	0.999998	0.999998	0.999998	0.999998	0.0416667
regulation of lipid metabolic process	GO:0019216	24	1	9.99	0.999998	0.999998	0.999998	0.999998	0.0416667
pollen sperm cell differentiation	GO:0048235	30	2	12.48	0.999998	0.999998	0.999998	0.999998	0.0666667
cellular membrane fusion	GO:0006944	36	4	14.98	0.999989	0.999989	0.999998	0.999989	0.111111
RNA modification	GO:0009451	126	46	52.43	0.895921	0.895921	0.999998	0.895921	0.365079
response to ozone	GO:0010193	25	1	10.4	0.999999	0.999999	0.999999	0.999999	0.04
stomatal movement	GO:0010118	63	9	26.21	0.999999	0.999999	0.999999	0.999999	0.142857
chloroplast organization	GO:0009658	94	17	39.11	1	1	0.999999	1	0.180851
organ development	GO:0048513	977	155	406.52	1	1	0.999999	1	0.158649
response to hydrogen peroxide	GO:0042542	60	14	24.97	0.999066	0.999066	0.999999	0.999066	0.233333
negative regulation of flower development	GO:0009910	47	5	19.56	0.999999	0.999999	0.999999	0.999999	0.106383
plant-type cell wall loosening	GO:0009828	38	3	15.81	0.999999	0.999999	0.999999	0.999999	0.0789474
response to light stimulus	GO:0009416	640	134	266.3	1	1	1	1	0.209375
response to hypoxia	GO:0001666	49	5	20.39	1	1	1	1	0.102041
anthocyanin metabolic process	GO:0046283	29	1	12.07	1	1	1	1	0.0344828
photomorphogenesis	GO:0009640	72	10	29.96	1	1	1	1	0.138889
response to organic cyclic compound	GO:0014070	38	4	15.81	0.999996	0.999996	1	0.999996	0.105263
hyperosmotic salinity response	GO:0042538	55	6	22.88	1	1	1	1	0.109091
ovule development	GO:0048481	43	3	17.89	1	1	1	1	0.0697674
gibberellic acid mediated signaling pathway	GO:0009740	38	2	15.81	1	1	1	1	0.0526316
photoperiodism, flowering	GO:0048573	51	4	21.22	1	1	1	1	0.0784314
response to red or far red light	GO:0009639	215	40	89.46	1	1	1	1	0.186047
cell-cell signaling	GO:0007267	47	4	19.56	1	1	1	1	0.0851064
response to UV-B	GO:0010224	49	4	20.39	1	1	1	1	0.0816327
multicellular organismal development	GO:0007275	2394	448	996.12	1	1	1	1	0.187135
response to jasmonic acid stimulus	GO:0009753	199	35	82.8	1	1	1	1	0.175879
jasmonic acid mediated signaling pathway	GO:0009867	46	3	19.14	1	1	1	1	0.0652174
regulation of seed germination	GO:0010029	41	2	17.06	1	1	1	1	0.0487805
leaf morphogenesis	GO:0009965	70	8	29.13	1	1	1	1	0.114286
response to bacterium	GO:0009617	338	67	140.64	1	1	1	1	0.198225
response to other organism	GO:0051707	720	131	299.58	1	1	1	1	0.181944
leaf development	GO:0048366	173	24	71.98	1	1	1	1	0.138728
pollen development	GO:0009555	213	29	88.63	1	1	1	1	0.13615
response to heat	GO:0009408	181	35	75.31	1	1	1	1	0.19337
defense response to bacterium	GO:0042742	271	59	112.76	1	1	1	1	0.217712
innate immune response	GO:0045087	367	67	152.7	1	1	1	1	0.182561
cytokinin mediated signaling pathway	GO:0009736	43	1	17.89	1	1	1	1	0.0232558
vegetative to reproductive phase transition of meristem	GO:0010228	110	7	45.77	1	1	1	1	0.0636364
toxin catabolic process	GO:0009407	47	1	19.56	1	1	1	1	0.0212766
oligopeptide transport	GO:0006857	93	23	38.7	0.999783	1	1	1	0.247312
transcription, DNA-dependent	GO:0006351	2438	641	1014.42	1	1	1	1	0.26292
cellular response to stress	GO:0033554	679	275	282.52	0.736359	0.996202	1	0.996202	0.405007
defense response to fungus	GO:0050832	154	22	64.08	1	1	1	1	0.142857
response to salicylic acid stimulus	GO:0009751	169	24	70.32	1	1	1	1	0.142012
translational initiation	GO:0006413	86	12	35.78	1	1	1	1	0.139535
root development	GO:0048364	312	35	129.82	1	1	1	1	0.112179
response to wounding	GO:0009611	186	30	77.39	1	1	1	1	0.16129
unidimensional cell growth	GO:0009826	240	35	99.86	1	1	1	1	0.145833
lipid transport	GO:0006869	179	32	74.48	1	1	1	1	0.178771
aging	GO:0007568	113	17	47.02	1	1	1	1	0.150442
phenylpropanoid biosynthetic process	GO:0009699	158	18	65.74	1	1	1	1	0.113924
lipid phosphorylation	GO:0046834	5	5	2.08	0.0124647	0.0124647	1	0.0124647	1
pyrimidine ribonucleoside monophosphate biosynthetic process	GO:0009174	4	4	1.66	0.0299636	0.0299636	1	0.0299636	1
embryo development ending in birth or egg hatching	GO:0009792	4	4	1.66	0.0299636	0.0299636	1	0.0299636	1
cell projection organization	GO:0030030	4	4	1.66	0.0299636	0.0299636	1	0.0299636	1
UMP metabolic process	GO:0046049	4	4	1.66	0.0299636	0.0299636	1	0.0299636	1
negative regulation of ligase activity	GO:0051352	4	4	1.66	0.0299636	0.0299636	1	0.0299636	1
negative regulation of ubiquitin-protein ligase activity	GO:0051444	4	4	1.66	0.0299636	0.0299636	1	0.0299636	1
in utero embryonic development	GO:0001701	3	3	1.25	0.0720248	0.0720248	1	0.0720248	1
blastocyst development	GO:0001824	3	3	1.25	0.0720248	0.0720248	1	0.0720248	1
blastocyst formation	GO:0001825	3	3	1.25	0.0720248	0.0720248	1	0.0720248	1
germ cell development	GO:0007281	3	3	1.25	0.0720248	0.0720248	1	0.0720248	1
spermatogenesis	GO:0007283	3	3	1.25	0.0720248	0.0720248	1	0.0720248	1
histone mRNA metabolic process	GO:0008334	3	3	1.25	0.0720248	0.0720248	1	0.0720248	1
pyrimidine deoxyribonucleoside triphosphate metabolic process	GO:0009211	3	3	1.25	0.0720248	0.0720248	1	0.0720248	1
macroautophagy	GO:0016236	3	3	1.25	0.0720248	0.0720248	1	0.0720248	1
antibiotic metabolic process	GO:0016999	3	3	1.25	0.0720248	0.0720248	1	0.0720248	1
drug metabolic process	GO:0017144	3	3	1.25	0.0720248	0.0720248	1	0.0720248	1
cell projection assembly	GO:0030031	3	3	1.25	0.0720248	0.0720248	1	0.0720248	1
S-adenosylmethionine cycle	GO:0033353	3	3	1.25	0.0720248	0.0720248	1	0.0720248	1
chordate embryonic development	GO:0043009	3	3	1.25	0.0720248	0.0720248	1	0.0720248	1
guanosine biosynthetic process	GO:0046114	3	3	1.25	0.0720248	0.0720248	1	0.0720248	1
queuosine metabolic process	GO:0046116	3	3	1.25	0.0720248	0.0720248	1	0.0720248	1
7-methylguanosine biosynthetic process	GO:0046118	3	3	1.25	0.0720248	0.0720248	1	0.0720248	1
amino sugar biosynthetic process	GO:0046349	3	3	1.25	0.0720248	0.0720248	1	0.0720248	1
spermatid differentiation	GO:0048515	3	3	1.25	0.0720248	0.0720248	1	0.0720248	1
localization of cell	GO:0051674	12	12	4.99	2.68287e-05	0.172923	1	0.172923	1
angiogenesis	GO:0001525	2	2	0.83	0.17312	0.17312	1	0.17312	1
blood vessel development	GO:0001568	2	2	0.83	0.17312	0.17312	1	0.17312	1
cytokine production	GO:0001816	2	2	0.83	0.17312	0.17312	1	0.17312	1
regulation of cytokine production	GO:0001817	2	2	0.83	0.17312	0.17312	1	0.17312	1
positive regulation of cytokine production	GO:0001819	2	2	0.83	0.17312	0.17312	1	0.17312	1
trophectodermal cell differentiation	GO:0001829	2	2	0.83	0.17312	0.17312	1	0.17312	1
tissue homeostasis	GO:0001894	2	2	0.83	0.17312	0.17312	1	0.17312	1
vasculature development	GO:0001944	2	2	0.83	0.17312	0.17312	1	0.17312	1
somatic diversification of immune receptors	GO:0002200	2	2	0.83	0.17312	0.17312	1	0.17312	1
immunoglobulin production	GO:0002377	2	2	0.83	0.17312	0.17312	1	0.17312	1
production of molecular mediator of immune response	GO:0002440	2	2	0.83	0.17312	0.17312	1	0.17312	1
somatic diversification of immune receptors via germline recombination within a single locus	GO:0002562	2	2	0.83	0.17312	0.17312	1	0.17312	1
ethanol metabolic process	GO:0006067	2	2	0.83	0.17312	0.17312	1	0.17312	1
polyphosphate metabolic process	GO:0006797	2	2	0.83	0.17312	0.17312	1	0.17312	1
regulation of gene-specific transcription from RNA polymerase II promoter	GO:0010551	2	2	0.83	0.17312	0.17312	1	0.17312	1
response to isoquinoline alkaloid	GO:0014072	2	2	0.83	0.17312	0.17312	1	0.17312	1
sterol transport	GO:0015918	2	2	0.83	0.17312	0.17312	1	0.17312	1
snRNA metabolic process	GO:0016073	2	2	0.83	0.17312	0.17312	1	0.17312	1
somatic diversification of immunoglobulins	GO:0016445	2	2	0.83	0.17312	0.17312	1	0.17312	1
coenzyme M metabolic process	GO:0019296	2	2	0.83	0.17312	0.17312	1	0.17312	1
cyclic-nucleotide-mediated signaling	GO:0019935	2	2	0.83	0.17312	0.17312	1	0.17312	1
beta-lactam antibiotic metabolic process	GO:0030653	2	2	0.83	0.17312	0.17312	1	0.17312	1
regulation of type I interferon production	GO:0032479	2	2	0.83	0.17312	0.17312	1	0.17312	1
positive regulation of type I interferon production	GO:0032481	2	2	0.83	0.17312	0.17312	1	0.17312	1
gene-specific transcription from RNA polymerase II promoter	GO:0032569	2	2	0.83	0.17312	0.17312	1	0.17312	1
type I interferon production	GO:0032606	2	2	0.83	0.17312	0.17312	1	0.17312	1
interferon-beta production	GO:0032608	2	2	0.83	0.17312	0.17312	1	0.17312	1
regulation of interferon-beta production	GO:0032648	2	2	0.83	0.17312	0.17312	1	0.17312	1
regulation of cytokinetic process	GO:0032954	2	2	0.83	0.17312	0.17312	1	0.17312	1
cell part morphogenesis	GO:0032990	2	2	0.83	0.17312	0.17312	1	0.17312	1
nucleotide-excision repair, DNA incision	GO:0033683	2	2	0.83	0.17312	0.17312	1	0.17312	1
thiamine diphosphate metabolic process	GO:0042357	2	2	0.83	0.17312	0.17312	1	0.17312	1
flagellum organization	GO:0043064	2	2	0.83	0.17312	0.17312	1	0.17312	1
response to alkaloid	GO:0043279	2	2	0.83	0.17312	0.17312	1	0.17312	1
regulation of angiogenesis	GO:0045765	2	2	0.83	0.17312	0.17312	1	0.17312	1
regulation of RNA polymerase II transcriptional preinitiation complex assembly	GO:0045898	2	2	0.83	0.17312	0.17312	1	0.17312	1
keto-3-deoxy-D-manno-octulosonic acid metabolic process	GO:0046400	2	2	0.83	0.17312	0.17312	1	0.17312	1
developmental pigmentation	GO:0048066	2	2	0.83	0.17312	0.17312	1	0.17312	1
blood vessel morphogenesis	GO:0048514	2	2	0.83	0.17312	0.17312	1	0.17312	1
cell projection morphogenesis	GO:0048858	2	2	0.83	0.17312	0.17312	1	0.17312	1
multicellular organismal homeostasis	GO:0048871	2	2	0.83	0.17312	0.17312	1	0.17312	1
homeostasis of number of cells	GO:0048872	2	2	0.83	0.17312	0.17312	1	0.17312	1
RNA polymerase II transcriptional preinitiation complex assembly	GO:0051123	2	2	0.83	0.17312	0.17312	1	0.17312	1
regulation of transcription initiation from RNA polymerase II promoter	GO:0060260	2	2	0.83	0.17312	0.17312	1	0.17312	1
cilium morphogenesis	GO:0060271	2	2	0.83	0.17312	0.17312	1	0.17312	1
DNA-dependent transcriptional preinitiation complex assembly	GO:0070897	2	2	0.83	0.17312	0.17312	1	0.17312	1
cellular lactam metabolic process	GO:0072338	2	2	0.83	0.17312	0.17312	1	0.17312	1
cardiovascular system development	GO:0072358	2	2	0.83	0.17312	0.17312	1	0.17312	1
circulatory system development	GO:0072359	2	2	0.83	0.17312	0.17312	1	0.17312	1
regulation of transcription initiation, DNA-dependent	GO:2000142	2	2	0.83	0.17312	0.17312	1	0.17312	1
regulation of protein ubiquitination	GO:0031396	11	11	4.58	6.45186e-05	0.415852	1	0.415852	1
sulfur amino acid transport	GO:0000101	1	1	0.42	0.416088	0.416088	1	0.416088	1
activation of MAPKK activity	GO:0000186	1	1	0.42	0.416088	0.416088	1	0.416088	1
nuclear mRNA trans splicing, via spliceosome	GO:0000365	1	1	0.42	0.416088	0.416088	1	0.416088	1
alternative nuclear mRNA splicing, via spliceosome	GO:0000380	1	1	0.42	0.416088	0.416088	1	0.416088	1
DNA recombinase assembly	GO:0000730	1	1	0.42	0.416088	0.416088	1	0.416088	1
regulation of neurotransmitter levels	GO:0001505	1	1	0.42	0.416088	0.416088	1	0.416088	1
morphogenesis of a branching structure	GO:0001763	1	1	0.42	0.416088	0.416088	1	0.416088	1
endothelial cell proliferation	GO:0001935	1	1	0.42	0.416088	0.416088	1	0.416088	1
regulation of endothelial cell proliferation	GO:0001936	1	1	0.42	0.416088	0.416088	1	0.416088	1
glycosaminoglycan catabolic process	GO:0006027	1	1	0.42	0.416088	0.416088	1	0.416088	1
N-acetylneuraminate metabolic process	GO:0006054	1	1	0.42	0.416088	0.416088	1	0.416088	1
base-excision repair, AP site formation	GO:0006285	1	1	0.42	0.416088	0.416088	1	0.416088	1
transcription from RNA polymerase I promoter	GO:0006360	1	1	0.42	0.416088	0.416088	1	0.416088	1
vesicle fusion	GO:0006906	1	1	0.42	0.416088	0.416088	1	0.416088	1
centrosome cycle	GO:0007098	1	1	0.42	0.416088	0.416088	1	0.416088	1
negative regulation of cell adhesion	GO:0007162	1	1	0.42	0.416088	0.416088	1	0.416088	1
JNK cascade	GO:0007254	1	1	0.42	0.416088	0.416088	1	0.416088	1
visual perception	GO:0007601	1	1	0.42	0.416088	0.416088	1	0.416088	1
purine deoxyribonucleotide metabolic process	GO:0009151	1	1	0.42	0.416088	0.416088	1	0.416088	1
purine deoxyribonucleotide catabolic process	GO:0009155	1	1	0.42	0.416088	0.416088	1	0.416088	1
pyrimidine deoxyribonucleoside triphosphate biosynthetic process	GO:0009212	1	1	0.42	0.416088	0.416088	1	0.416088	1
deoxyribonucleotide catabolic process	GO:0009264	1	1	0.42	0.416088	0.416088	1	0.416088	1
positive regulation of catabolic process	GO:0009896	1	1	0.42	0.416088	0.416088	1	0.416088	1
regulation of glucose transport	GO:0010827	1	1	0.42	0.416088	0.416088	1	0.416088	1
positive regulation of glucose transport	GO:0010828	1	1	0.42	0.416088	0.416088	1	0.416088	1
ubiquitin homeostasis	GO:0010992	1	1	0.42	0.416088	0.416088	1	0.416088	1
regulation of ubiquitin homeostasis	GO:0010993	1	1	0.42	0.416088	0.416088	1	0.416088	1
phosphatidylinositol 3-kinase cascade	GO:0014065	1	1	0.42	0.416088	0.416088	1	0.416088	1
regulation of phosphatidylinositol 3-kinase cascade	GO:0014066	1	1	0.42	0.416088	0.416088	1	0.416088	1
polyamine transport	GO:0015846	1	1	0.42	0.416088	0.416088	1	0.416088	1
Wnt receptor signaling pathway	GO:0016055	1	1	0.42	0.416088	0.416088	1	0.416088	1
cell migration	GO:0016477	1	1	0.42	0.416088	0.416088	1	0.416088	1
antibiotic biosynthetic process	GO:0017000	1	1	0.42	0.416088	0.416088	1	0.416088	1
aldonic acid metabolic process	GO:0019520	1	1	0.42	0.416088	0.416088	1	0.416088	1
hopanoid metabolic process	GO:0019744	1	1	0.42	0.416088	0.416088	1	0.416088	1
cAMP-mediated signaling	GO:0019933	1	1	0.42	0.416088	0.416088	1	0.416088	1
regulation of cell-cell adhesion	GO:0022407	1	1	0.42	0.416088	0.416088	1	0.416088	1
regulation of proteolysis	GO:0030162	1	1	0.42	0.416088	0.416088	1	0.416088	1
melatonin metabolic process	GO:0030186	1	1	0.42	0.416088	0.416088	1	0.416088	1
prenylcysteine metabolic process	GO:0030329	1	1	0.42	0.416088	0.416088	1	0.416088	1
regulation of cell migration	GO:0030334	1	1	0.42	0.416088	0.416088	1	0.416088	1
beta-lactam antibiotic biosynthetic process	GO:0030654	1	1	0.42	0.416088	0.416088	1	0.416088	1
microtubule organizing center organization	GO:0031023	1	1	0.42	0.416088	0.416088	1	0.416088	1
stress-activated protein kinase signaling cascade	GO:0031098	1	1	0.42	0.416088	0.416088	1	0.416088	1
regeneration	GO:0031099	1	1	0.42	0.416088	0.416088	1	0.416088	1
regulation of cell projection organization	GO:0031344	1	1	0.42	0.416088	0.416088	1	0.416088	1
TOR signaling cascade	GO:0031929	1	1	0.42	0.416088	0.416088	1	0.416088	1
response to corticosteroid stimulus	GO:0031960	1	1	0.42	0.416088	0.416088	1	0.416088	1
response to insulin stimulus	GO:0032868	1	1	0.42	0.416088	0.416088	1	0.416088	1
cellular pigmentation	GO:0033059	1	1	0.42	0.416088	0.416088	1	0.416088	1
regulation of collagen binding	GO:0033341	1	1	0.42	0.416088	0.416088	1	0.416088	1
gas homeostasis	GO:0033483	1	1	0.42	0.416088	0.416088	1	0.416088	1
axoneme assembly	GO:0035082	1	1	0.42	0.416088	0.416088	1	0.416088	1
protein mannosylation	GO:0035268	1	1	0.42	0.416088	0.416088	1	0.416088	1
regulation of locomotion	GO:0040012	1	1	0.42	0.416088	0.416088	1	0.416088	1
negative regulation of locomotion	GO:0040013	1	1	0.42	0.416088	0.416088	1	0.416088	1
neurotransmitter metabolic process	GO:0042133	1	1	0.42	0.416088	0.416088	1	0.416088	1
penicillin metabolic process	GO:0042316	1	1	0.42	0.416088	0.416088	1	0.416088	1
pyrimidine base salvage	GO:0043100	1	1	0.42	0.416088	0.416088	1	0.416088	1
cellular pigment accumulation	GO:0043482	1	1	0.42	0.416088	0.416088	1	0.416088	1
cellular component maintenance	GO:0043954	1	1	0.42	0.416088	0.416088	1	0.416088	1
double-strand break repair via synthesis-dependent strand annealing	GO:0045003	1	1	0.42	0.416088	0.416088	1	0.416088	1
dTTP metabolic process	GO:0046075	1	1	0.42	0.416088	0.416088	1	0.416088	1
glucose import	GO:0046323	1	1	0.42	0.416088	0.416088	1	0.416088	1
regulation of glucose import	GO:0046324	1	1	0.42	0.416088	0.416088	1	0.416088	1
amino sugar catabolic process	GO:0046348	1	1	0.42	0.416088	0.416088	1	0.416088	1
D-amino acid biosynthetic process	GO:0046437	1	1	0.42	0.416088	0.416088	1	0.416088	1
epithelial cell proliferation	GO:0050673	1	1	0.42	0.416088	0.416088	1	0.416088	1
regulation of epithelial cell proliferation	GO:0050678	1	1	0.42	0.416088	0.416088	1	0.416088	1
positive regulation of epithelial cell proliferation	GO:0050679	1	1	0.42	0.416088	0.416088	1	0.416088	1
pigment cell differentiation	GO:0050931	1	1	0.42	0.416088	0.416088	1	0.416088	1
sensory perception of light stimulus	GO:0050953	1	1	0.42	0.416088	0.416088	1	0.416088	1
regulation of helicase activity	GO:0051095	1	1	0.42	0.416088	0.416088	1	0.416088	1
regulation of cellular component movement	GO:0051270	1	1	0.42	0.416088	0.416088	1	0.416088	1
negative regulation of cellular component movement	GO:0051271	1	1	0.42	0.416088	0.416088	1	0.416088	1
centrosome organization	GO:0051297	1	1	0.42	0.416088	0.416088	1	0.416088	1
regulation of cell projection assembly	GO:0060491	1	1	0.42	0.416088	0.416088	1	0.416088	1
D-serine metabolic process	GO:0070178	1	1	0.42	0.416088	0.416088	1	0.416088	1
cellular response to peptide hormone stimulus	GO:0071375	1	1	0.42	0.416088	0.416088	1	0.416088	1
cellular lactam biosynthetic process	GO:0072339	1	1	0.42	0.416088	0.416088	1	0.416088	1
cellular lactam catabolic process	GO:0072340	1	1	0.42	0.416088	0.416088	1	0.416088	1
protein localization in membrane	GO:0072657	1	1	0.42	0.416088	0.416088	1	0.416088	1
protein localization in plasma membrane	GO:0072659	1	1	0.42	0.416088	0.416088	1	0.416088	1
establishment of protein localization in plasma membrane	GO:0090002	1	1	0.42	0.416088	0.416088	1	0.416088	1
regulation of establishment of protein localization in plasma membrane	GO:0090003	1	1	0.42	0.416088	0.416088	1	0.416088	1
tubulin deacetylation	GO:0090042	1	1	0.42	0.416088	0.416088	1	0.416088	1
regulation of tubulin deacetylation	GO:0090043	1	1	0.42	0.416088	0.416088	1	0.416088	1
establishment of protein localization in membrane	GO:0090150	1	1	0.42	0.416088	0.416088	1	0.416088	1
regulation of protein deacetylation	GO:0090311	1	1	0.42	0.416088	0.416088	1	0.416088	1
positive regulation of protein deacetylation	GO:0090312	1	1	0.42	0.416088	0.416088	1	0.416088	1
regulation of cell motility	GO:2000145	1	1	0.42	0.416088	0.416088	1	0.416088	1
negative regulation of cell motility	GO:2000146	1	1	0.42	0.416088	0.416088	1	0.416088	1
positive regulation of protein ubiquitination	GO:0031398	6	6	2.5	0.00518493	1	1	1	1
regulation of ligase activity	GO:0051340	10	10	4.16	0.000155148	1	1	1	1
positive regulation of ligase activity	GO:0051351	6	6	2.5	0.00518493	1	1	1	1
regulation of ubiquitin-protein ligase activity	GO:0051438	10	10	4.16	0.000155148	1	1	1	1
aminoglycan catabolic process	GO:0006026	21	20	8.74	3.03676e-07	0.415657	1	0.415657	0.952381
chitin metabolic process	GO:0006030	20	19	8.32	6.96946e-07	1	1	1	0.95
aminoglycan metabolic process	GO:0006022	36	34	14.98	2.45081e-11	0.0716629	1	0.0716629	0.944444
peptidoglycan metabolic process	GO:0000270	16	15	6.66	1.88288e-05	0.0718867	1	0.0718867	0.9375
glycosaminoglycan metabolic process	GO:0030203	16	15	6.66	1.88288e-05	0.0718867	1	0.0718867	0.9375
peptidyl-histidine modification	GO:0018202	78	73	32.45	2.08571e-22	0.799237	1	0.799237	0.935897
aminoglycan biosynthetic process	GO:0006023	13	12	5.41	0.000214907	1	1	1	0.923077
glycosaminoglycan biosynthetic process	GO:0006024	13	12	5.41	0.000214907	1	1	1	0.923077
inositol lipid-mediated signaling	GO:0048017	18	16	7.49	4.5518e-05	1	1	1	0.888889
extracellular polysaccharide metabolic process	GO:0046379	8	7	3.33	0.0109742	0.0109742	1	0.0109742	0.875
regulation of growth rate	GO:0040009	8	7	3.33	0.0109742	1	1	1	0.875
regulation of cytokinesis	GO:0032465	7	6	2.91	0.0233546	0.0233546	1	0.0233546	0.857143
glycogen metabolic process	GO:0005977	21	18	8.74	4.11928e-05	1	1	1	0.857143
pyrimidine nucleoside monophosphate biosynthetic process	GO:0009130	6	5	2.5	0.0488633	0.0488633	1	0.0488633	0.833333
cobalamin metabolic process	GO:0009235	6	5	2.5	0.0488633	0.0488633	1	0.0488633	0.833333
gas transport	GO:0015669	6	5	2.5	0.0488633	0.0488633	1	0.0488633	0.833333
pyrimidine nucleoside triphosphate metabolic process	GO:0009147	16	13	6.66	0.00145437	0.172946	1	0.172946	0.8125
thiamine-containing compound biosynthetic process	GO:0042724	26	21	10.82	5.2778e-05	0.172817	1	0.172817	0.807692
regulation of establishment of protein localization	GO:0070201	10	8	4.16	0.0161054	0.0161054	1	0.0161054	0.8
ethanolamine metabolic process	GO:0006580	5	4	2.08	0.0999593	0.0999593	1	0.0999593	0.8
pyrimidine ribonucleoside monophosphate metabolic process	GO:0009173	5	4	2.08	0.0999593	0.0999593	1	0.0999593	0.8
killing of cells of other organism	GO:0031640	5	4	2.08	0.0999593	0.0999593	1	0.0999593	0.8
hemolysis in other organism	GO:0044179	5	4	2.08	0.0999593	0.0999593	1	0.0999593	0.8
ethanolamine biosynthetic process	GO:0046335	5	4	2.08	0.0999593	0.0999593	1	0.0999593	0.8
phosphatidylethanolamine metabolic process	GO:0046337	5	4	2.08	0.0999593	0.0999593	1	0.0999593	0.8
cytolysis in other organism	GO:0051715	5	4	2.08	0.0999593	0.0999593	1	0.0999593	0.8
cytolysis in other organism involved in symbiotic interaction	GO:0051801	5	4	2.08	0.0999593	0.0999593	1	0.0999593	0.8
disruption of cells of other organism involved in symbiotic interaction	GO:0051818	5	4	2.08	0.0999593	0.0999593	1	0.0999593	0.8
killing of cells in other organism involved in symbiotic interaction	GO:0051883	5	4	2.08	0.0999593	0.0999593	1	0.0999593	0.8
regulation of spindle organization	GO:0090224	5	4	2.08	0.0999593	0.0999593	1	0.0999593	0.8
pyrimidine nucleoside triphosphate biosynthetic process	GO:0009148	14	11	5.83	0.0056104	0.0056104	1	0.0056104	0.785714
amino sugar metabolic process	GO:0006040	9	7	3.74	0.0315742	0.0315742	1	0.0315742	0.777778
tricarboxylic acid transport	GO:0006842	9	7	3.74	0.0315742	0.0315742	1	0.0315742	0.777778
pyrimidine ribonucleoside triphosphate metabolic process	GO:0009208	13	10	5.41	0.0107761	0.0107761	1	0.0107761	0.769231
pyrimidine ribonucleoside triphosphate biosynthetic process	GO:0009209	13	10	5.41	0.0107761	0.0107761	1	0.0107761	0.769231
CTP metabolic process	GO:0046036	13	10	5.41	0.0107761	0.0107761	1	0.0107761	0.769231
UTP metabolic process	GO:0046051	13	10	5.41	0.0107761	0.0107761	1	0.0107761	0.769231
non-recombinational repair	GO:0000726	4	3	1.66	0.198209	0.198209	1	0.198209	0.75
7-methylguanosine metabolic process	GO:0008618	4	3	1.66	0.198209	0.198209	1	0.198209	0.75
deoxyribonucleoside triphosphate metabolic process	GO:0009200	4	3	1.66	0.198209	0.198209	1	0.198209	0.75
regulation of membrane potential	GO:0042391	4	3	1.66	0.198209	0.198209	1	0.198209	0.75
sulfur compound transport	GO:0072348	4	3	1.66	0.198209	0.198209	1	0.198209	0.75
thiamine-containing compound metabolic process	GO:0042723	28	21	11.65	0.000349517	0.551789	1	0.551789	0.75
IMP metabolic process	GO:0046040	15	11	6.24	0.0131302	0.0131302	1	0.0131302	0.733333
organic substance metabolic process	GO:0071704	59	43	24.55	1.09863e-06	1	1	1	0.728814
shikimate metabolic process	GO:0019632	11	8	4.58	0.0375541	1	1	1	0.727273
energy coupled proton transport, down electrochemical gradient	GO:0015985	122	88	50.76	7.68943e-12	1	1	1	0.721311
nucleoside bisphosphate metabolic process	GO:0033865	32	23	13.31	0.000513749	0.000513749	1	0.000513749	0.71875
purine nucleoside triphosphate biosynthetic process	GO:0009145	226	162	94.04	3.87894e-20	0.0102389	1	0.0102389	0.716814
ribonucleoside triphosphate biosynthetic process	GO:0009201	226	162	94.04	3.87894e-20	0.0102389	1	0.0102389	0.716814
purine ribonucleoside triphosphate biosynthetic process	GO:0009206	226	162	94.04	3.87894e-20	0.0102389	1	0.0102389	0.716814
nucleoside triphosphate biosynthetic process	GO:0009142	228	163	94.87	4.61132e-20	1	1	1	0.714912
pyrimidine nucleoside monophosphate metabolic process	GO:0009129	7	5	2.91	0.112635	0.112635	1	0.112635	0.714286
pyrimidine deoxyribonucleotide metabolic process	GO:0009219	7	5	2.91	0.112635	0.112635	1	0.112635	0.714286
ureide metabolic process	GO:0010135	7	5	2.91	0.112635	0.112635	1	0.112635	0.714286
positive regulation of protein metabolic process	GO:0051247	14	10	5.83	0.0236903	0.443145	1	0.443145	0.714286
pyrimidine base metabolic process	GO:0006206	17	12	7.07	0.0151122	0.800717	1	0.800717	0.705882
pyrimidine ribonucleotide biosynthetic process	GO:0009220	20	14	8.32	0.00971985	0.00971985	1	0.00971985	0.7
fructose metabolic process	GO:0006000	10	7	4.16	0.067668	0.067668	1	0.067668	0.7
ribonucleotide biosynthetic process	GO:0009260	276	192	114.84	3.75256e-21	0.464017	1	0.464017	0.695652
positive regulation of cellular protein metabolic process	GO:0032270	13	9	5.41	0.0418241	0.614346	1	0.614346	0.692308
nucleoside triphosphate metabolic process	GO:0009141	321	219	133.56	3.22068e-22	0.0529209	1	0.0529209	0.682243
purine nucleoside triphosphate metabolic process	GO:0009144	316	215	131.48	1.31223e-21	0.0106516	1	0.0106516	0.68038
ribonucleoside triphosphate metabolic process	GO:0009199	316	215	131.48	1.31223e-21	0.0106516	1	0.0106516	0.68038
purine ribonucleoside triphosphate metabolic process	GO:0009205	316	215	131.48	1.31223e-21	0.0106516	1	0.0106516	0.68038
hydrogen transport	GO:0006818	145	98	60.33	2.19678e-10	0.501043	1	0.501043	0.675862
purine-containing compound biosynthetic process	GO:0072522	299	202	124.41	7.77284e-20	0.0428982	1	0.0428982	0.675585
ARF protein signal transduction	GO:0032011	40	27	16.64	0.000835195	0.0373954	1	0.0373954	0.675
ribonucleoside monophosphate metabolic process	GO:0009161	43	29	17.89	0.000551178	0.0416204	1	0.0416204	0.674419
lipopolysaccharide metabolic process	GO:0008653	24	16	9.99	0.0116266	0.0116266	1	0.0116266	0.666667
spermine metabolic process	GO:0008215	9	6	3.74	0.118339	0.118339	1	0.118339	0.666667
2'-deoxyribonucleotide metabolic process	GO:0009394	9	6	3.74	0.118339	0.118339	1	0.118339	0.666667
negative regulation of protein modification process	GO:0031400	9	6	3.74	0.118339	0.118339	1	0.118339	0.666667
pyridoxal phosphate metabolic process	GO:0042822	9	6	3.74	0.118339	0.118339	1	0.118339	0.666667
gamma-aminobutyric acid metabolic process	GO:0009448	6	4	2.5	0.202151	0.202151	1	0.202151	0.666667
nucleoside salvage	GO:0043174	6	4	2.5	0.202151	0.202151	1	0.202151	0.666667
DNA biosynthetic process	GO:0071897	6	4	2.5	0.202151	0.202151	1	0.202151	0.666667
isoleucine metabolic process	GO:0006549	3	2	1.25	0.375309	0.375309	1	0.375309	0.666667
outer mitochondrial membrane organization	GO:0007008	3	2	1.25	0.375309	0.375309	1	0.375309	0.666667
nucleoside diphosphate biosynthetic process	GO:0009133	3	2	1.25	0.375309	0.375309	1	0.375309	0.666667
pyrimidine nucleoside diphosphate metabolic process	GO:0009138	3	2	1.25	0.375309	0.375309	1	0.375309	0.666667
pyrimidine nucleoside diphosphate biosynthetic process	GO:0009139	3	2	1.25	0.375309	0.375309	1	0.375309	0.666667
deoxyribonucleoside diphosphate biosynthetic process	GO:0009189	3	2	1.25	0.375309	0.375309	1	0.375309	0.666667
pyrimidine deoxyribonucleoside diphosphate metabolic process	GO:0009196	3	2	1.25	0.375309	0.375309	1	0.375309	0.666667
pyrimidine deoxyribonucleoside diphosphate biosynthetic process	GO:0009197	3	2	1.25	0.375309	0.375309	1	0.375309	0.666667
menaquinone metabolic process	GO:0009233	3	2	1.25	0.375309	0.375309	1	0.375309	0.666667
microtubule-based transport	GO:0010970	3	2	1.25	0.375309	0.375309	1	0.375309	0.666667
purine nucleoside transport	GO:0015860	3	2	1.25	0.375309	0.375309	1	0.375309	0.666667
peptidyl-asparagine modification	GO:0018196	3	2	1.25	0.375309	0.375309	1	0.375309	0.666667
metal incorporation into metallo-sulfur cluster	GO:0018282	3	2	1.25	0.375309	0.375309	1	0.375309	0.666667
beta-alanine metabolic process	GO:0019482	3	2	1.25	0.375309	0.375309	1	0.375309	0.666667
cytoskeleton-dependent intracellular transport	GO:0030705	3	2	1.25	0.375309	0.375309	1	0.375309	0.666667
negative regulation of homeostatic process	GO:0032845	3	2	1.25	0.375309	0.375309	1	0.375309	0.666667
ribosomal large subunit biogenesis	GO:0042273	3	2	1.25	0.375309	0.375309	1	0.375309	0.666667
dTDP metabolic process	GO:0046072	3	2	1.25	0.375309	0.375309	1	0.375309	0.666667
D-amino acid metabolic process	GO:0046416	3	2	1.25	0.375309	0.375309	1	0.375309	0.666667
coenzyme transport	GO:0051182	3	2	1.25	0.375309	0.375309	1	0.375309	0.666667
S phase	GO:0051320	3	2	1.25	0.375309	0.375309	1	0.375309	0.666667
purine nucleoside monophosphate metabolic process	GO:0009126	30	20	12.48	0.00489714	1	1	1	0.666667
purine nucleoside monophosphate biosynthetic process	GO:0009127	30	20	12.48	0.00489714	1	1	1	0.666667
purine ribonucleoside monophosphate metabolic process	GO:0009167	30	20	12.48	0.00489714	1	1	1	0.666667
purine ribonucleotide metabolic process	GO:0009150	355	236	147.71	1.63521e-21	0.0605434	1	0.0605434	0.664789
nucleoside monophosphate biosynthetic process	GO:0009124	50	33	20.8	0.000427141	0.0296052	1	0.0296052	0.66
negative regulation of cellular protein metabolic process	GO:0032269	23	15	9.57	0.0191206	0.0191206	1	0.0191206	0.652174
negative regulation of protein metabolic process	GO:0051248	23	15	9.57	0.0191206	0.0191206	1	0.0191206	0.652174
ribonucleotide metabolic process	GO:0009259	378	245	157.28	4.55621e-20	0.452421	1	0.452421	0.648148
nucleoside monophosphate metabolic process	GO:0009123	51	33	21.22	0.000728742	0.0485588	1	0.0485588	0.647059
nucleobase, nucleoside and nucleotide biosynthetic process	GO:0034404	371	240	154.37	1.58113e-19	0.149904	1	0.149904	0.6469
nucleobase, nucleoside, nucleotide and nucleic acid biosynthetic process	GO:0034654	371	240	154.37	1.58113e-19	0.149904	1	0.149904	0.6469
pyrimidine-containing compound biosynthetic process	GO:0072528	45	29	18.72	0.00165918	0.439362	1	0.439362	0.644444
indole-containing compound catabolic process	GO:0042436	14	9	5.83	0.0744649	0.0744649	1	0.0744649	0.642857
purine-containing compound metabolic process	GO:0072521	449	287	186.82	6.3675e-22	0.346909	1	0.346909	0.639198
ion transmembrane transport	GO:0034220	152	97	63.25	2.60809e-08	0.930261	1	0.930261	0.638158
pyrimidine nucleotide metabolic process	GO:0006220	44	28	18.31	0.00261919	0.107723	1	0.107723	0.636364
positive regulation of growth	GO:0045927	11	7	4.58	0.120367	1	1	1	0.636364
glucose catabolic process	GO:0006007	210	133	87.38	1.5833e-10	0.221037	1	0.221037	0.633333
L-phenylalanine metabolic process	GO:0006558	30	19	12.48	0.0134187	0.689536	1	0.689536	0.633333
hexose catabolic process	GO:0019320	212	134	88.21	1.65031e-10	0.211263	1	0.211263	0.632075
peptidyl-amino acid modification	GO:0018193	144	91	59.92	1.35949e-07	0.994225	1	0.994225	0.631944
lipid A metabolic process	GO:0046493	19	12	7.91	0.0481202	0.0481202	1	0.0481202	0.631579
glucose metabolic process	GO:0006006	223	140	92.79	1.30631e-10	0.136069	1	0.136069	0.627803
nitrogen utilization	GO:0019740	16	10	6.66	0.0756494	0.0756494	1	0.0756494	0.625
nucleoside diphosphate metabolic process	GO:0009132	8	5	3.33	0.199535	0.199535	1	0.199535	0.625
positive regulation of response to external stimulus	GO:0032103	8	5	3.33	0.199535	0.199535	1	0.199535	0.625
positive regulation of response to extracellular stimulus	GO:0032106	8	5	3.33	0.199535	0.199535	1	0.199535	0.625
positive regulation of response to nutrient levels	GO:0032109	8	5	3.33	0.199535	0.199535	1	0.199535	0.625
thioester metabolic process	GO:0035383	8	5	3.33	0.199535	0.199535	1	0.199535	0.625
monosaccharide catabolic process	GO:0046365	217	135	90.29	6.72023e-10	0.317662	1	0.317662	0.62212
nucleoside phosphate metabolic process	GO:0006753	560	347	233.01	8.75002e-23	0.0554038	1	0.0554038	0.619643
amino acid salvage	GO:0043102	21	13	8.74	0.0488504	0.0488504	1	0.0488504	0.619048
L-methionine salvage	GO:0071267	21	13	8.74	0.0488504	0.0488504	1	0.0488504	0.619048
alcohol catabolic process	GO:0046164	232	143	96.53	5.39884e-10	0.197416	1	0.197416	0.616379
riboflavin metabolic process	GO:0006771	23	14	9.57	0.0491511	0.0491511	1	0.0491511	0.608696
flavin-containing compound biosynthetic process	GO:0042727	23	14	9.57	0.0491511	0.0491511	1	0.0491511	0.608696
cotranslational protein targeting to membrane	GO:0006613	28	17	11.65	0.0323146	0.0323146	1	0.0323146	0.607143
deoxyribonucleotide metabolic process	GO:0009262	15	9	6.24	0.118947	0.118947	1	0.118947	0.6
NAD metabolic process	GO:0019674	15	9	6.24	0.118947	0.118947	1	0.118947	0.6
regulation of translational elongation	GO:0006448	10	6	4.16	0.194345	0.194345	1	0.194345	0.6
peptide catabolic process	GO:0043171	10	6	4.16	0.194345	0.194345	1	0.194345	0.6
guanosine metabolic process	GO:0008617	5	3	2.08	0.345583	0.345583	1	0.345583	0.6
pyrimidine deoxyribonucleotide biosynthetic process	GO:0009221	5	3	2.08	0.345583	0.345583	1	0.345583	0.6
2'-deoxyribonucleotide biosynthetic process	GO:0009265	5	3	2.08	0.345583	0.345583	1	0.345583	0.6
putrescine metabolic process	GO:0009445	5	3	2.08	0.345583	0.345583	1	0.345583	0.6
UDP-N-acetylgalactosamine metabolic process	GO:0019276	5	3	2.08	0.345583	0.345583	1	0.345583	0.6
regulation of multicellular organism growth	GO:0040014	5	3	2.08	0.345583	0.345583	1	0.345583	0.6
tetrahydrobiopterin metabolic process	GO:0046146	5	3	2.08	0.345583	0.345583	1	0.345583	0.6
hypusine metabolic process	GO:0046516	5	3	2.08	0.345583	0.345583	1	0.345583	0.6
nucleobase, nucleoside and nucleotide metabolic process	GO:0055086	628	371	261.3	3.56259e-19	0.278536	1	0.278536	0.590764
intracellular receptor mediated signaling pathway	GO:0030522	17	10	7.07	0.116818	0.116818	1	0.116818	0.588235
molybdopterin cofactor metabolic process	GO:0043545	17	10	7.07	0.116818	0.116818	1	0.116818	0.588235
prosthetic group metabolic process	GO:0051189	17	10	7.07	0.116818	0.116818	1	0.116818	0.588235
cellular response to blue light	GO:0071483	17	10	7.07	0.116818	0.116818	1	0.116818	0.588235
negative regulation of DNA-dependent DNA replication	GO:2000104	17	10	7.07	0.116818	0.116818	1	0.116818	0.588235
GTP metabolic process	GO:0046039	97	57	40.36	0.000479147	0.0120296	1	0.0120296	0.587629
protein targeting to ER	GO:0045047	29	17	12.07	0.0483437	0.0483437	1	0.0483437	0.586207
establishment of protein localization in endoplasmic reticulum	GO:0072599	29	17	12.07	0.0483437	0.0483437	1	0.0483437	0.586207
monosaccharide metabolic process	GO:0005996	360	211	149.79	4.60725e-11	0.00395779	1	0.00395779	0.586111
flavin-containing compound metabolic process	GO:0042726	24	14	9.99	0.0737079	0.0737079	1	0.0737079	0.583333
primary meristem tissue development	GO:0010065	12	7	4.99	0.188077	0.188077	1	0.188077	0.583333
glutamine family amino acid biosynthetic process	GO:0009084	50	29	20.8	0.0141288	0.0141288	1	0.0141288	0.58
purine ribonucleotide transport	GO:0015868	7	4	2.91	0.321505	0.321505	1	0.321505	0.571429
pentose biosynthetic process	GO:0019322	7	4	2.91	0.321505	0.321505	1	0.321505	0.571429
cellular amide catabolic process	GO:0043605	7	4	2.91	0.321505	0.321505	1	0.321505	0.571429
localization within membrane	GO:0051668	7	4	2.91	0.321505	0.321505	1	0.321505	0.571429
purine nucleoside triphosphate catabolic process	GO:0009146	86	49	35.78	0.00285315	0.060224	1	0.060224	0.569767
purine ribonucleotide catabolic process	GO:0009154	86	49	35.78	0.00285315	0.060224	1	0.060224	0.569767
ribonucleoside triphosphate catabolic process	GO:0009203	86	49	35.78	0.00285315	0.060224	1	0.060224	0.569767
purine ribonucleoside triphosphate catabolic process	GO:0009207	86	49	35.78	0.00285315	0.060224	1	0.060224	0.569767
ribonucleotide catabolic process	GO:0009261	86	49	35.78	0.00285315	0.060224	1	0.060224	0.569767
purine nucleotide catabolic process	GO:0006195	88	50	36.62	0.00281298	0.0581332	1	0.0581332	0.568182
glutamine family amino acid metabolic process	GO:0009064	106	60	44.11	0.00128512	0.0279226	1	0.0279226	0.566038
ethanolamine-containing compound metabolic process	GO:0042439	23	13	9.57	0.108189	0.108189	1	0.108189	0.565217
L-methionine biosynthetic process	GO:0071265	23	13	9.57	0.108189	0.108189	1	0.108189	0.565217
locomotion	GO:0040011	39	22	16.23	0.044195	0.579308	1	0.579308	0.564103
heterocycle biosynthetic process	GO:0018130	673	379	280.03	5.04604e-15	0.135667	1	0.135667	0.56315
pyrimidine ribonucleoside metabolic process	GO:0046131	32	18	13.31	0.0675284	0.0675284	1	0.0675284	0.5625
spermidine metabolic process	GO:0008216	16	9	6.66	0.174614	0.174614	1	0.174614	0.5625
nicotinamide nucleotide biosynthetic process	GO:0019359	16	9	6.66	0.174614	0.174614	1	0.174614	0.5625
molybdopterin cofactor biosynthetic process	GO:0032324	16	9	6.66	0.174614	0.174614	1	0.174614	0.5625
protein localization in endoplasmic reticulum	GO:0070972	41	23	17.06	0.0431873	0.0431873	1	0.0431873	0.560976
negative regulation of DNA metabolic process	GO:0051053	25	14	10.4	0.105002	0.105002	1	0.105002	0.56
ribonucleoside metabolic process	GO:0009119	77	43	32.04	0.00810558	0.00810558	1	0.00810558	0.558442
monosaccharide biosynthetic process	GO:0046364	43	24	17.89	0.0421552	0.0421552	1	0.0421552	0.55814
water-soluble vitamin biosynthetic process	GO:0042364	122	68	50.76	0.0011189	0.056269	1	0.056269	0.557377
purine ribonucleoside metabolic process	GO:0046128	45	25	18.72	0.0411081	0.0411081	1	0.0411081	0.555556
activation of protein kinase activity	GO:0032147	27	15	11.23	0.101779	0.101779	1	0.101779	0.555556
cellular response to hydrogen peroxide	GO:0070301	18	10	7.49	0.167911	0.167911	1	0.167911	0.555556
regulation of response to external stimulus	GO:0032101	9	5	3.74	0.301029	0.301029	1	0.301029	0.555556
regulation of response to extracellular stimulus	GO:0032104	9	5	3.74	0.301029	0.301029	1	0.301029	0.555556
regulation of response to nutrient levels	GO:0032107	9	5	3.74	0.301029	0.301029	1	0.301029	0.555556
regulation of microtubule-based process	GO:0032886	9	5	3.74	0.301029	0.301029	1	0.301029	0.555556
peptide biosynthetic process	GO:0043043	9	5	3.74	0.301029	0.301029	1	0.301029	0.555556
pigmentation	GO:0043473	9	5	3.74	0.301029	0.301029	1	0.301029	0.555556
regulation of microtubule cytoskeleton organization	GO:0070507	9	5	3.74	0.301029	0.301029	1	0.301029	0.555556
protein-DNA complex assembly	GO:0065004	139	77	57.84	0.000700726	0.320034	1	0.320034	0.553957
protein-DNA complex subunit organization	GO:0071824	139	77	57.84	0.000700726	0.320034	1	0.320034	0.553957
nucleosome organization	GO:0034728	132	73	54.92	0.00101163	1	1	1	0.55303
aromatic compound catabolic process	GO:0019439	49	27	20.39	0.0389984	0.609926	1	0.609926	0.55102
maintenance of protein localization to organelle	GO:0072595	20	11	8.32	0.161371	0.161371	1	0.161371	0.55
cell wall macromolecule metabolic process	GO:0044036	111	61	46.19	0.00306114	0.999889	1	0.999889	0.54955
water-soluble vitamin metabolic process	GO:0006767	124	68	51.59	0.00197444	0.0801351	1	0.0801351	0.548387
serine family amino acid metabolic process	GO:0009069	86	47	35.78	0.0098619	0.512472	1	0.512472	0.546512
chromatin assembly	GO:0031497	134	73	55.76	0.00175229	1	1	1	0.544776
purine nucleoside metabolic process	GO:0042278	46	25	19.14	0.0551974	0.0551974	1	0.0551974	0.543478
Ras protein signal transduction	GO:0007265	81	44	33.7	0.0140203	0.208127	1	0.208127	0.54321
regulation of Ras protein signal transduction	GO:0046578	81	44	33.7	0.0140203	0.208127	1	0.208127	0.54321
regulation of small GTPase mediated signal transduction	GO:0051056	81	44	33.7	0.0140203	0.208127	1	0.208127	0.54321
DNA conformation change	GO:0071103	197	107	81.97	0.000206869	0.873565	1	0.873565	0.543147
tRNA metabolic process	GO:0006399	242	131	100.69	5.34204e-05	1	1	1	0.541322
amino acid activation	GO:0043038	148	80	61.58	0.00146941	1	1	1	0.540541
tRNA aminoacylation	GO:0043039	148	80	61.58	0.00146941	1	1	1	0.540541
DNA packaging	GO:0006323	139	75	57.84	0.00216082	0.860578	1	0.860578	0.539568
organic ether metabolic process	GO:0018904	26	14	10.82	0.14308	0.14308	1	0.14308	0.538462
purine nucleoside biosynthetic process	GO:0042451	13	7	5.41	0.26716	0.26716	1	0.26716	0.538462
purine ribonucleoside biosynthetic process	GO:0046129	13	7	5.41	0.26716	0.26716	1	0.26716	0.538462
purine-containing compound catabolic process	GO:0072523	93	50	38.7	0.0118663	0.161663	1	0.161663	0.537634
dicarboxylic acid biosynthetic process	GO:0043650	15	8	6.24	0.252758	0.252758	1	0.252758	0.533333
organelle assembly	GO:0070925	15	8	6.24	0.252758	0.252758	1	0.252758	0.533333
coenzyme catabolic process	GO:0009109	34	18	14.15	0.121998	0.121998	1	0.121998	0.529412
acetyl-CoA catabolic process	GO:0046356	34	18	14.15	0.121998	0.121998	1	0.121998	0.529412
small molecule catabolic process	GO:0044282	503	266	209.29	1.73369e-07	0.478197	1	0.478197	0.528827
regulation of cellular component biogenesis	GO:0044087	38	20	15.81	0.112769	0.112769	1	0.112769	0.526316
regulation of GTP catabolic process	GO:0033124	78	41	32.45	0.0328492	0.369445	1	0.369445	0.525641
rRNA metabolic process	GO:0016072	82	43	34.12	0.0307431	0.0307431	1	0.0307431	0.52439
histidine family amino acid biosynthetic process	GO:0009076	21	11	8.74	0.216467	0.216467	1	0.216467	0.52381
ncRNA processing	GO:0034470	176	92	73.23	0.00268468	0.0784147	1	0.0784147	0.522727
metallo-sulfur cluster assembly	GO:0031163	44	23	18.31	0.100363	0.100363	1	0.100363	0.522727
pyrimidine-containing compound metabolic process	GO:0072527	69	36	28.71	0.0492264	0.810422	1	0.810422	0.521739
establishment of protein localization	GO:0045184	783	407	325.8	1.80941e-09	0.412728	1	0.412728	0.519796
ncRNA metabolic process	GO:0034660	329	171	136.89	8.62406e-05	0.31951	1	0.31951	0.519757
heterocycle metabolic process	GO:0046483	1090	566	453.54	1.43758e-12	0.417108	1	0.417108	0.519266
regulation of nucleotide catabolic process	GO:0030811	79	41	32.87	0.0413604	0.416349	1	0.416349	0.518987
regulation of purine nucleotide catabolic process	GO:0033121	79	41	32.87	0.0413604	0.416349	1	0.416349	0.518987
pyrimidine ribonucleotide metabolic process	GO:0009218	27	14	11.23	0.187558	1	1	1	0.518519
inositol metabolic process	GO:0006020	29	15	12.07	0.179141	0.179141	1	0.179141	0.517241
cellular response to auxin stimulus	GO:0071365	62	32	25.8	0.0714304	0.0714304	1	0.0714304	0.516129
nucleobase biosynthetic process	GO:0046112	31	16	12.9	0.171233	0.899335	1	0.899335	0.516129
sulfur amino acid biosynthetic process	GO:0000097	66	34	27.46	0.0663439	0.0663439	1	0.0663439	0.515152
vitamin biosynthetic process	GO:0009110	140	72	58.25	0.0117903	0.209226	1	0.209226	0.514286
regulation of Ras GTPase activity	GO:0032318	70	36	29.13	0.0616526	0.565433	1	0.565433	0.514286
protein transmembrane transport	GO:0071806	39	20	16.23	0.143849	0.143849	1	0.143849	0.512821
regulation of nucleotide metabolic process	GO:0006140	80	41	33.29	0.0514331	0.463597	1	0.463597	0.5125
serine family amino acid biosynthetic process	GO:0009070	41	21	17.06	0.137899	0.137899	1	0.137899	0.512195
regulation of hydrolase activity	GO:0051336	88	45	36.62	0.0445772	0.396495	1	0.396495	0.511364
polysaccharide metabolic process	GO:0005976	343	175	142.72	0.000249084	0.267821	1	0.267821	0.510204
pteridine-containing compound biosynthetic process	GO:0042559	51	26	21.22	0.112324	0.112324	1	0.112324	0.509804
regulation of catabolic process	GO:0009894	104	53	43.27	0.0336298	0.783352	1	0.783352	0.509615
pentose metabolic process	GO:0019321	69	35	28.71	0.0791089	0.0791089	1	0.0791089	0.507246
vitamin metabolic process	GO:0006766	142	72	59.08	0.0175213	0.258578	1	0.258578	0.507042
regulation of protein modification process	GO:0031399	75	38	31.21	0.0706567	0.450199	1	0.450199	0.506667
small molecule biosynthetic process	GO:0044283	1197	601	498.06	4.77811e-10	0.207007	1	0.207007	0.502089
sulfur amino acid metabolic process	GO:0000096	80	40	33.29	0.0797376	0.0797376	1	0.0797376	0.5
protein targeting to membrane	GO:0006612	56	28	23.3	0.127554	0.127554	1	0.127554	0.5
pyrimidine nucleoside metabolic process	GO:0006213	36	18	14.98	0.196248	0.196248	1	0.196248	0.5
positive regulation of kinase activity	GO:0033674	30	15	12.48	0.226203	0.226203	1	0.226203	0.5
positive regulation of protein kinase activity	GO:0045860	30	15	12.48	0.226203	0.226203	1	0.226203	0.5
polyamine biosynthetic process	GO:0006596	24	12	9.99	0.263359	0.263359	1	0.263359	0.5
negative regulation of cell cycle process	GO:0010948	22	11	9.15	0.277895	0.277895	1	0.277895	0.5
inositol phosphate metabolic process	GO:0043647	20	10	8.32	0.293808	0.293808	1	0.293808	0.5
vitamin B6 metabolic process	GO:0042816	18	9	7.49	0.311359	0.311359	1	0.311359	0.5
vitamin B6 biosynthetic process	GO:0042819	18	9	7.49	0.311359	0.311359	1	0.311359	0.5
mitochondrial membrane organization	GO:0007006	16	8	6.66	0.330901	0.330901	1	0.330901	0.5
regulation of protein localization	GO:0032880	16	8	6.66	0.330901	0.330901	1	0.330901	0.5
cellular amide metabolic process	GO:0043603	16	8	6.66	0.330901	0.330901	1	0.330901	0.5
polyol catabolic process	GO:0046174	16	8	6.66	0.330901	0.330901	1	0.330901	0.5
nucleobase, nucleoside, nucleotide and nucleic acid catabolic process	GO:0034655	108	54	44.94	0.0476689	0.35098	1	0.35098	0.5
nucleobase, nucleoside and nucleotide catabolic process	GO:0034656	108	54	44.94	0.0476689	0.35098	1	0.35098	0.5
ubiquinone metabolic process	GO:0006743	14	7	5.83	0.352928	0.352928	1	0.352928	0.5
nucleoside biosynthetic process	GO:0009163	14	7	5.83	0.352928	0.352928	1	0.352928	0.5
ribonucleoside biosynthetic process	GO:0042455	14	7	5.83	0.352928	0.352928	1	0.352928	0.5
cofactor transport	GO:0051181	14	7	5.83	0.352928	0.352928	1	0.352928	0.5
spindle organization	GO:0007051	12	6	4.99	0.378159	0.378159	1	0.378159	0.5
organic cation transport	GO:0015695	12	6	4.99	0.378159	0.378159	1	0.378159	0.5
disaccharide transport	GO:0015766	12	6	4.99	0.378159	0.378159	1	0.378159	0.5
oligosaccharide transport	GO:0015772	12	6	4.99	0.378159	0.378159	1	0.378159	0.5
maintenance of protein localization in endoplasmic reticulum	GO:0035437	12	6	4.99	0.378159	0.378159	1	0.378159	0.5
cell killing	GO:0001906	8	4	3.33	0.443476	0.443476	1	0.443476	0.5
acidic amino acid transport	GO:0015800	8	4	3.33	0.443476	0.443476	1	0.443476	0.5
positive regulation of apoptosis	GO:0043065	8	4	3.33	0.443476	0.443476	1	0.443476	0.5
pigment accumulation	GO:0043476	8	4	3.33	0.443476	0.443476	1	0.443476	0.5
dTDP-rhamnose metabolic process	GO:0046383	8	4	3.33	0.443476	0.443476	1	0.443476	0.5
adenine nucleotide transport	GO:0051503	8	4	3.33	0.443476	0.443476	1	0.443476	0.5
cyclic nucleotide metabolic process	GO:0009187	6	3	2.5	0.489014	0.489014	1	0.489014	0.5
deoxyribonucleotide biosynthetic process	GO:0009263	6	3	2.5	0.489014	0.489014	1	0.489014	0.5
L-amino acid transport	GO:0015807	6	3	2.5	0.489014	0.489014	1	0.489014	0.5
peptidyl-arginine modification	GO:0018195	6	3	2.5	0.489014	0.489014	1	0.489014	0.5
peptidyl-arginine methylation	GO:0018216	6	3	2.5	0.489014	0.489014	1	0.489014	0.5
peptidyl-arginine N-methylation	GO:0035246	6	3	2.5	0.489014	0.489014	1	0.489014	0.5
peptidyl-arginine omega-N-methylation	GO:0035247	6	3	2.5	0.489014	0.489014	1	0.489014	0.5
glycerol ether catabolic process	GO:0044269	6	3	2.5	0.489014	0.489014	1	0.489014	0.5
maintenance of fidelity involved in DNA-dependent DNA replication	GO:0045005	6	3	2.5	0.489014	0.489014	1	0.489014	0.5
GMP metabolic process	GO:0046037	6	3	2.5	0.489014	0.489014	1	0.489014	0.5
neutral lipid catabolic process	GO:0046461	6	3	2.5	0.489014	0.489014	1	0.489014	0.5
acylglycerol catabolic process	GO:0046464	6	3	2.5	0.489014	0.489014	1	0.489014	0.5
glycerolipid catabolic process	GO:0046503	6	3	2.5	0.489014	0.489014	1	0.489014	0.5
regulation of transcription regulator activity	GO:0090046	6	3	2.5	0.489014	0.489014	1	0.489014	0.5
tRNA wobble base modification	GO:0002097	4	2	1.66	0.552409	0.552409	1	0.552409	0.5
'de novo' protein folding	GO:0006458	4	2	1.66	0.552409	0.552409	1	0.552409	0.5
phosphatidylserine metabolic process	GO:0006658	4	2	1.66	0.552409	0.552409	1	0.552409	0.5
inflorescence meristem growth	GO:0010450	4	2	1.66	0.552409	0.552409	1	0.552409	0.5
nucleoside transport	GO:0015858	4	2	1.66	0.552409	0.552409	1	0.552409	0.5
iron ion transmembrane transport	GO:0034755	4	2	1.66	0.552409	0.552409	1	0.552409	0.5
cAMP metabolic process	GO:0046058	4	2	1.66	0.552409	0.552409	1	0.552409	0.5
uridine metabolic process	GO:0046108	4	2	1.66	0.552409	0.552409	1	0.552409	0.5
positive regulation of transport	GO:0051050	4	2	1.66	0.552409	0.552409	1	0.552409	0.5
mitotic sister chromatid segregation	GO:0000070	2	1	0.83	0.659057	0.659057	1	0.659057	0.5
sister chromatid segregation	GO:0000819	2	1	0.83	0.659057	0.659057	1	0.659057	0.5
cytolysis by symbiont of host cells	GO:0001897	2	1	0.83	0.659057	0.659057	1	0.659057	0.5
killing by symbiont of host cells	GO:0001907	2	1	0.83	0.659057	0.659057	1	0.659057	0.5
negative regulation of protein phosphorylation	GO:0001933	2	1	0.83	0.659057	0.659057	1	0.659057	0.5
DNA strand elongation involved in DNA replication	GO:0006271	2	1	0.83	0.659057	0.659057	1	0.659057	0.5
protein O-linked glycosylation	GO:0006493	2	1	0.83	0.659057	0.659057	1	0.659057	0.5
lysine catabolic process	GO:0006554	2	1	0.83	0.659057	0.659057	1	0.659057	0.5
cell-substrate junction assembly	GO:0007044	2	1	0.83	0.659057	0.659057	1	0.659057	0.5
regulation of S phase of mitotic cell cycle	GO:0007090	2	1	0.83	0.659057	0.659057	1	0.659057	0.5
ergosterol metabolic process	GO:0008204	2	1	0.83	0.659057	0.659057	1	0.659057	0.5
pyrimidine-containing compound salvage	GO:0008655	2	1	0.83	0.659057	0.659057	1	0.659057	0.5
deoxyribonucleoside monophosphate biosynthetic process	GO:0009157	2	1	0.83	0.659057	0.659057	1	0.659057	0.5
deoxyribonucleoside monophosphate metabolic process	GO:0009162	2	1	0.83	0.659057	0.659057	1	0.659057	0.5
pyrimidine deoxyribonucleoside monophosphate metabolic process	GO:0009176	2	1	0.83	0.659057	0.659057	1	0.659057	0.5
pyrimidine deoxyribonucleoside monophosphate biosynthetic process	GO:0009177	2	1	0.83	0.659057	0.659057	1	0.659057	0.5
deoxyribonucleoside triphosphate biosynthetic process	GO:0009202	2	1	0.83	0.659057	0.659057	1	0.659057	0.5
catechol metabolic process	GO:0009712	2	1	0.83	0.659057	0.659057	1	0.659057	0.5
negative regulation of phosphorus metabolic process	GO:0010563	2	1	0.83	0.659057	0.659057	1	0.659057	0.5
negative regulation of phosphatase activity	GO:0010923	2	1	0.83	0.659057	0.659057	1	0.659057	0.5
glucose transport	GO:0015758	2	1	0.83	0.659057	0.659057	1	0.659057	0.5
peptidyl-tyrosine phosphorylation	GO:0018108	2	1	0.83	0.659057	0.659057	1	0.659057	0.5
peptidyl-glutamine modification	GO:0018199	2	1	0.83	0.659057	0.659057	1	0.659057	0.5
peptidyl-threonine modification	GO:0018210	2	1	0.83	0.659057	0.659057	1	0.659057	0.5
peptidyl-tyrosine modification	GO:0018212	2	1	0.83	0.659057	0.659057	1	0.659057	0.5
glucuronate metabolic process	GO:0019585	2	1	0.83	0.659057	0.659057	1	0.659057	0.5
DNA strand elongation	GO:0022616	2	1	0.83	0.659057	0.659057	1	0.659057	0.5
regulation of cell adhesion	GO:0030155	2	1	0.83	0.659057	0.659057	1	0.659057	0.5
positive regulation of microtubule polymerization or depolymerization	GO:0031112	2	1	0.83	0.659057	0.659057	1	0.659057	0.5
negative regulation of protein binding	GO:0032091	2	1	0.83	0.659057	0.659057	1	0.659057	0.5
regulation of S phase	GO:0033261	2	1	0.83	0.659057	0.659057	1	0.659057	0.5
ent-kaurene metabolic process	GO:0033331	2	1	0.83	0.659057	0.659057	1	0.659057	0.5
maintenance of sister chromatid cohesion	GO:0034086	2	1	0.83	0.659057	0.659057	1	0.659057	0.5
cell junction assembly	GO:0034329	2	1	0.83	0.659057	0.659057	1	0.659057	0.5
fatty-acyl-CoA metabolic process	GO:0035337	2	1	0.83	0.659057	0.659057	1	0.659057	0.5
thioester biosynthetic process	GO:0035384	2	1	0.83	0.659057	0.659057	1	0.659057	0.5
wound healing	GO:0042060	2	1	0.83	0.659057	0.659057	1	0.659057	0.5
regulation of protein import into nucleus	GO:0042306	2	1	0.83	0.659057	0.659057	1	0.659057	0.5
negative regulation of phosphorylation	GO:0042326	2	1	0.83	0.659057	0.659057	1	0.659057	0.5
positive regulation of protein complex disassembly	GO:0043243	2	1	0.83	0.659057	0.659057	1	0.659057	0.5
positive regulation of ion transport	GO:0043270	2	1	0.83	0.659057	0.659057	1	0.659057	0.5
response to peptide hormone stimulus	GO:0043434	2	1	0.83	0.659057	0.659057	1	0.659057	0.5
disruption by symbiont of host cells	GO:0044004	2	1	0.83	0.659057	0.659057	1	0.659057	0.5
cellular alcohol metabolic process	GO:0044107	2	1	0.83	0.659057	0.659057	1	0.659057	0.5
cellular alcohol biosynthetic process	GO:0044108	2	1	0.83	0.659057	0.659057	1	0.659057	0.5
positive regulation of gene expression, epigenetic	GO:0045815	2	1	0.83	0.659057	0.659057	1	0.659057	0.5
positive regulation of mitotic cell cycle	GO:0045931	2	1	0.83	0.659057	0.659057	1	0.659057	0.5
negative regulation of phosphate metabolic process	GO:0045936	2	1	0.83	0.659057	0.659057	1	0.659057	0.5
dTMP metabolic process	GO:0046073	2	1	0.83	0.659057	0.659057	1	0.659057	0.5
L-lysine metabolic process	GO:0046440	2	1	0.83	0.659057	0.659057	1	0.659057	0.5
short-chain fatty acid metabolic process	GO:0046459	2	1	0.83	0.659057	0.659057	1	0.659057	0.5
uroporphyrinogen III metabolic process	GO:0046502	2	1	0.83	0.659057	0.659057	1	0.659057	0.5
folic acid metabolic process	GO:0046655	2	1	0.83	0.659057	0.659057	1	0.659057	0.5
heme o metabolic process	GO:0048033	2	1	0.83	0.659057	0.659057	1	0.659057	0.5
regulation of peptidyl-tyrosine phosphorylation	GO:0050730	2	1	0.83	0.659057	0.659057	1	0.659057	0.5
regulation of lipoprotein lipase activity	GO:0051004	2	1	0.83	0.659057	0.659057	1	0.659057	0.5
tRNA transport	GO:0051031	2	1	0.83	0.659057	0.659057	1	0.659057	0.5
vitamin transport	GO:0051180	2	1	0.83	0.659057	0.659057	1	0.659057	0.5
negative regulation of hydrolase activity	GO:0051346	2	1	0.83	0.659057	0.659057	1	0.659057	0.5
regulation of calcium ion transport	GO:0051924	2	1	0.83	0.659057	0.659057	1	0.659057	0.5
modification by symbiont of host cell membrane	GO:0052025	2	1	0.83	0.659057	0.659057	1	0.659057	0.5
modification by symbiont of host cellular component	GO:0052043	2	1	0.83	0.659057	0.659057	1	0.659057	0.5
modification by symbiont of host structure	GO:0052111	2	1	0.83	0.659057	0.659057	1	0.659057	0.5
modification of structure of other organism involved in symbiotic interaction	GO:0052185	2	1	0.83	0.659057	0.659057	1	0.659057	0.5
modification of cellular component in other organism involved in symbiotic interaction	GO:0052188	2	1	0.83	0.659057	0.659057	1	0.659057	0.5
modification by organism of cell membrane in other organism involved in symbiotic interaction	GO:0052332	2	1	0.83	0.659057	0.659057	1	0.659057	0.5
regulation of lipase activity	GO:0060191	2	1	0.83	0.659057	0.659057	1	0.659057	0.5
acyl-CoA biosynthetic process	GO:0071616	2	1	0.83	0.659057	0.659057	1	0.659057	0.5
cellular macromolecule localization	GO:0070727	622	309	258.81	2.36875e-05	0.397257	1	0.397257	0.496785
lipid modification	GO:0030258	75	37	31.21	0.10763	0.46668	1	0.46668	0.493333
phosphorus metabolic process	GO:0006793	2148	1055	893.76	1.24212e-13	0.0186087	1	0.0186087	0.491155
tetraterpenoid biosynthetic process	GO:0016109	43	21	17.89	0.208922	0.208922	1	0.208922	0.488372
coenzyme metabolic process	GO:0006732	288	140	119.83	0.00931041	0.00931041	1	0.00931041	0.486111
regulation of protein complex assembly	GO:0043254	35	17	14.56	0.251679	0.251679	1	0.251679	0.485714
nicotinamide nucleotide metabolic process	GO:0046496	68	33	28.29	0.150133	0.150133	1	0.150133	0.485294
hexose biosynthetic process	GO:0019319	31	15	12.9	0.277737	0.277737	1	0.277737	0.483871
acetyl-CoA metabolic process	GO:0006084	58	28	24.13	0.18427	0.18427	1	0.18427	0.482759
aspartate family amino acid biosynthetic process	GO:0009067	83	40	34.54	0.134289	0.134289	1	0.134289	0.481928
protein deacylation	GO:0035601	27	13	11.23	0.307978	0.307978	1	0.307978	0.481481
indole glucosinolate metabolic process	GO:0042343	27	13	11.23	0.307978	0.307978	1	0.307978	0.481481
cellular nitrogen compound catabolic process	GO:0044270	160	77	66.57	0.0557307	0.294017	1	0.294017	0.48125
NADPH regeneration	GO:0006740	50	24	20.8	0.218602	0.218602	1	0.218602	0.48
histidine metabolic process	GO:0006547	25	12	10.4	0.325039	0.325039	1	0.325039	0.48
histidine family amino acid metabolic process	GO:0009075	25	12	10.4	0.325039	0.325039	1	0.325039	0.48
maintenance of protein location in cell	GO:0032507	23	11	9.57	0.343662	0.343662	1	0.343662	0.478261
regulation of cellular catabolic process	GO:0031329	90	43	37.45	0.139721	0.683945	1	0.683945	0.477778
regulation of cellular protein metabolic process	GO:0032268	132	63	54.92	0.0904056	0.370855	1	0.370855	0.477273
cellular amine metabolic process	GO:0044106	791	377	329.13	0.000274105	0.379076	1	0.379076	0.476612
cellular macromolecular complex assembly	GO:0034622	361	172	150.21	0.0112978	0.999642	1	0.999642	0.476454
oxidative phosphorylation	GO:0006119	42	20	17.48	0.261489	0.261489	1	0.261489	0.47619
actin polymerization or depolymerization	GO:0008154	42	20	17.48	0.261489	0.261489	1	0.261489	0.47619
ATP synthesis coupled electron transport	GO:0042773	42	20	17.48	0.261489	0.261489	1	0.261489	0.47619
mitochondrial ATP synthesis coupled electron transport	GO:0042775	42	20	17.48	0.261489	0.261489	1	0.261489	0.47619
aromatic amino acid family biosynthetic process, prephenate pathway	GO:0009095	21	10	8.74	0.364117	0.364117	1	0.364117	0.47619
pyridine-containing compound biosynthetic process	GO:0072525	21	10	8.74	0.364117	0.364117	1	0.364117	0.47619
regulation of cytoskeleton organization	GO:0051493	40	19	16.64	0.273912	0.273912	1	0.273912	0.475
macromolecular complex assembly	GO:0065003	388	184	161.44	0.0113015	0.998474	1	0.998474	0.474227
serine family amino acid catabolic process	GO:0009071	19	9	7.91	0.386751	0.386751	1	0.386751	0.473684
nucleobase metabolic process	GO:0009112	38	18	15.81	0.287146	0.928093	1	0.928093	0.473684
heterocycle catabolic process	GO:0046700	167	79	69.49	0.0783627	0.355354	1	0.355354	0.473054
coenzyme biosynthetic process	GO:0009108	163	77	67.82	0.0837665	0.0837665	1	0.0837665	0.472393
oxidoreduction coenzyme metabolic process	GO:0006733	87	41	36.2	0.174205	0.174205	1	0.174205	0.471264
amine catabolic process	GO:0009310	104	49	43.27	0.148787	0.640374	1	0.640374	0.471154
glucan metabolic process	GO:0044042	223	105	92.79	0.0555153	0.379913	1	0.379913	0.470852
cofactor metabolic process	GO:0051186	462	217	192.23	0.0106423	0.25542	1	0.25542	0.469697
regulation of protein polymerization	GO:0032271	32	15	13.31	0.332617	0.332617	1	0.332617	0.46875
cofactor biosynthetic process	GO:0051188	304	142	126.49	0.0399167	0.0399167	1	0.0399167	0.467105
alditol catabolic process	GO:0019405	15	7	6.24	0.440577	0.440577	1	0.440577	0.466667
cell wall macromolecule biosynthetic process	GO:0044038	30	14	12.48	0.350074	0.998596	1	0.998596	0.466667
cellular component macromolecule biosynthetic process	GO:0070589	30	14	12.48	0.350074	0.998596	1	0.998596	0.466667
pyridine nucleotide metabolic process	GO:0019362	73	34	30.37	0.227871	0.227871	1	0.227871	0.465753
pyridine-containing compound metabolic process	GO:0072524	73	34	30.37	0.227871	0.227871	1	0.227871	0.465753
transition metal ion transport	GO:0000041	101	47	42.02	0.182427	0.182427	1	0.182427	0.465347
iron ion homeostasis	GO:0055072	28	13	11.65	0.368925	0.368925	1	0.368925	0.464286
glycerophospholipid metabolic process	GO:0006650	95	44	39.53	0.203298	0.203298	1	0.203298	0.463158
localization	GO:0051179	3432	1589	1428.01	1.21849e-09	0.892333	1	0.892333	0.462995
amine biosynthetic process	GO:0009309	374	173	155.62	0.0375957	0.0375957	1	0.0375957	0.462567
DNA geometric change	GO:0032392	26	12	10.82	0.38936	0.38936	1	0.38936	0.461538
maintenance of location in cell	GO:0051651	26	12	10.82	0.38936	0.38936	1	0.38936	0.461538
ER-nucleus signaling pathway	GO:0006984	13	6	5.41	0.473301	0.473301	1	0.473301	0.461538
inner mitochondrial membrane organization	GO:0007007	13	6	5.41	0.473301	0.473301	1	0.473301	0.461538
establishment of localization in cell	GO:0051649	847	390	352.43	0.00439254	0.910634	1	0.910634	0.460449
positive regulation of molecular function	GO:0044093	63	29	26.21	0.277806	0.624771	1	0.624771	0.460317
cellular polysaccharide metabolic process	GO:0044264	283	130	117.75	0.077529	0.391163	1	0.391163	0.459364
maintenance of protein location	GO:0045185	24	11	9.99	0.411612	0.411612	1	0.411612	0.458333
cellular macromolecular complex subunit organization	GO:0034621	385	176	160.19	0.0557785	0.99998	1	0.99998	0.457143
aspartate family amino acid metabolic process	GO:0009066	103	47	42.86	0.232057	0.232057	1	0.232057	0.456311
cellulose metabolic process	GO:0030243	68	31	28.29	0.291891	0.291891	1	0.291891	0.455882
macromolecular complex subunit organization	GO:0043933	413	188	171.84	0.0579121	0.999902	1	0.999902	0.455206
positive regulation of transferase activity	GO:0051347	33	15	13.73	0.389593	0.389593	1	0.389593	0.454545
regulation of DNA endoreduplication	GO:0032875	22	10	9.15	0.435969	0.435969	1	0.435969	0.454545
monovalent inorganic cation homeostasis	GO:0055067	22	10	9.15	0.435969	0.435969	1	0.435969	0.454545
movement in host	GO:0044000	11	5	4.58	0.511544	0.511544	1	0.511544	0.454545
spread of virus in host	GO:0046739	11	5	4.58	0.511544	0.511544	1	0.511544	0.454545
movement in other organism involved in symbiotic interaction	GO:0051814	11	5	4.58	0.511544	0.511544	1	0.511544	0.454545
movement in host environment	GO:0052126	11	5	4.58	0.511544	0.511544	1	0.511544	0.454545
movement in environment of other organism involved in symbiotic interaction	GO:0052192	11	5	4.58	0.511544	0.511544	1	0.511544	0.454545
tubulin complex biogenesis	GO:0072668	11	5	4.58	0.511544	0.511544	1	0.511544	0.454545
dephosphorylation	GO:0016311	141	64	58.67	0.203493	0.203493	1	0.203493	0.453901
pteridine-containing compound metabolic process	GO:0042558	64	29	26.63	0.31563	0.31563	1	0.31563	0.453125
NADP metabolic process	GO:0006739	53	24	22.05	0.340985	0.340985	1	0.340985	0.45283
regulation of actin polymerization or depolymerization	GO:0008064	31	14	12.9	0.409647	0.409647	1	0.409647	0.451613
regulation of actin filament length	GO:0030832	31	14	12.9	0.409647	0.409647	1	0.409647	0.451613
regulation of actin cytoskeleton organization	GO:0032956	31	14	12.9	0.409647	0.409647	1	0.409647	0.451613
regulation of actin filament-based process	GO:0032970	31	14	12.9	0.409647	0.409647	1	0.409647	0.451613
cellular homeostasis	GO:0019725	341	154	141.89	0.0997283	0.998107	1	0.998107	0.451613
macromolecule catabolic process	GO:0009057	610	275	253.81	0.0430188	0.485605	1	0.485605	0.45082
cellular polysaccharide biosynthetic process	GO:0033692	191	86	79.47	0.187003	0.71052	1	0.71052	0.450262
specification of organ identity	GO:0010092	20	9	8.32	0.462796	0.462796	1	0.462796	0.45
cofactor catabolic process	GO:0051187	58	26	24.13	0.355477	0.355477	1	0.355477	0.448276
viral reproduction	GO:0016032	29	13	12.07	0.43121	0.43121	1	0.43121	0.448276
glycerolipid metabolic process	GO:0046486	112	50	46.6	0.287658	0.287658	1	0.287658	0.446429
unsaturated fatty acid metabolic process	GO:0033559	18	8	7.49	0.492562	0.492562	1	0.492562	0.444444
mitotic metaphase/anaphase transition	GO:0007091	9	4	3.74	0.557434	0.557434	1	0.557434	0.444444
lipoate metabolic process	GO:0009106	9	4	3.74	0.557434	0.557434	1	0.557434	0.444444
induction of programmed cell death	GO:0012502	9	4	3.74	0.557434	0.557434	1	0.557434	0.444444
regulation of phosphorylation	GO:0042325	59	26	24.55	0.398191	0.398191	1	0.398191	0.440678
regulation of DNA-dependent DNA replication	GO:0090329	25	11	10.4	0.479633	0.479633	1	0.479633	0.44
divalent inorganic cation transport	GO:0072511	73	32	30.37	0.392218	0.392218	1	0.392218	0.438356
sulfur compound biosynthetic process	GO:0044272	169	74	70.32	0.30811	0.835611	1	0.835611	0.43787
polyamine metabolic process	GO:0006595	32	14	13.31	0.469559	0.469559	1	0.469559	0.4375
proline metabolic process	GO:0006560	16	7	6.66	0.52588	0.52588	1	0.52588	0.4375
regulation of cell cycle arrest	GO:0071156	16	7	6.66	0.52588	0.52588	1	0.52588	0.4375
S-glycoside catabolic process	GO:0016145	23	10	9.57	0.506974	0.506974	1	0.506974	0.434783
glycosinolate catabolic process	GO:0019759	23	10	9.57	0.506974	0.506974	1	0.506974	0.434783
cellular component assembly	GO:0022607	482	209	200.55	0.228875	0.999985	1	0.999985	0.43361
cytokinetic process	GO:0032506	30	13	12.48	0.493254	0.493254	1	0.493254	0.433333
hydrogen peroxide metabolic process	GO:0042743	30	13	12.48	0.493254	0.493254	1	0.493254	0.433333
cellular component assembly at cellular level	GO:0071844	455	197	189.32	0.244928	0.999997	1	0.999997	0.432967
protein complex biogenesis	GO:0070271	231	100	96.12	0.323987	0.999591	1	0.999591	0.4329
glycolipid metabolic process	GO:0006664	37	16	15.4	0.482338	0.482338	1	0.482338	0.432432
nucleic acid metabolic process	GO:0090304	4514	1949	1878.22	0.00953616	0.537983	1	0.537983	0.431768
regulation of cell cycle process	GO:0010564	58	25	24.13	0.458142	0.458142	1	0.458142	0.431034
ribonucleoprotein complex biogenesis	GO:0022613	274	118	114.01	0.332507	0.332507	1	0.332507	0.430657
protein alkylation	GO:0008213	79	34	32.87	0.440416	0.951981	1	0.951981	0.43038
secretion by cell	GO:0032940	86	37	35.78	0.435331	0.435331	1	0.435331	0.430233
dicarboxylic acid metabolic process	GO:0043648	149	64	62	0.399465	0.399465	1	0.399465	0.42953
establishment of protein localization to chloroplast	GO:0072596	49	21	20.39	0.483851	0.483851	1	0.483851	0.428571
protein localization to chloroplast	GO:0072598	49	21	20.39	0.483851	0.483851	1	0.483851	0.428571
maintenance of location	GO:0051235	28	12	11.65	0.518621	0.518621	1	0.518621	0.428571
ribonucleoprotein complex assembly	GO:0022618	21	9	8.74	0.536805	0.536805	1	0.536805	0.428571
ribonucleoprotein complex subunit organization	GO:0071826	21	9	8.74	0.536805	0.536805	1	0.536805	0.428571
asparagine metabolic process	GO:0006528	14	6	5.83	0.563581	0.563581	1	0.563581	0.428571
response to unfolded protein	GO:0006986	14	6	5.83	0.563581	0.563581	1	0.563581	0.428571
cellular response to unfolded protein	GO:0034620	14	6	5.83	0.563581	0.563581	1	0.563581	0.428571
[truncated: 2,110 more rows]

## Sheet: molecular function
term description	term	annotated	aignificant	Expected	p-value (classic)	p-value (elim)	p-value (weight)	median	ratio Pp/At
protein binding	GO:0005515	3689	2356	1685.8	8.64957e-125	2.53165e-116	6.52166e-221	8.64957e-125	0.638655
ATP binding	GO:0005524	3547	2153	1620.91	7.72441e-82	7.72441e-82	7.72441e-82	7.72441e-82	0.606992
transferase activity	GO:0016740	5363	2595	2450.78	6.35385e-06	0.999928	1.96789e-51	6.35385e-06	0.483871
binding	GO:0005488	17172	8761	7847.25	4.65918e-109	9.02537e-05	3.40358e-41	3.40358e-41	0.510191
protein tyrosine kinase activity	GO:0004713	193	176	88.2	2.64678e-41	2.64678e-41	8.35726e-40	2.64678e-41	0.911917
transcription regulator activity	GO:0030528	415	246	189.65	1.55362e-08	1.55362e-08	1.88484e-34	1.55362e-08	0.592771
two-component sensor activity	GO:0000155	98	95	44.78	1.02757e-28	1.02757e-28	1.02757e-28	1.02757e-28	0.969388
metal ion binding	GO:0046872	4659	2400	2129.07	2.05746e-18	1.61041e-07	1.0966e-26	2.05746e-18	0.515132
oxidoreductase activity	GO:0016491	2874	1449	1313.36	5.02576e-08	0.00229557	3.73909e-25	5.02576e-08	0.504175
sequence-specific DNA binding	GO:0043565	347	249	158.57	4.20476e-23	4.20476e-23	4.53896e-25	4.20476e-23	0.717579
structural constituent of ribosome	GO:0003735	944	579	431.39	7.84484e-23	7.84484e-23	7.84484e-23	7.84484e-23	0.613347
iron ion binding	GO:0005506	793	442	362.38	5.76659e-09	5.76659e-09	4.2733e-22	5.76659e-09	0.557377
2-alkenal reductase activity	GO:0032440	62	61	28.33	5.68411e-20	5.68411e-20	5.68411e-20	5.68411e-20	0.983871
pyridoxal phosphate binding	GO:0030170	180	140	82.26	1.13657e-18	1.13657e-18	1.13657e-18	1.13657e-18	0.777778
hydrolase activity	GO:0016787	5516	2588	2520.7	0.0223054	0.999992	1.37648e-18	0.0223054	0.469181
isomerase activity	GO:0016853	497	270	227.12	6.12569e-05	0.000710386	9.06855e-16	6.12569e-05	0.54326
magnesium ion binding	GO:0000287	221	157	100.99	1.75638e-14	1.75638e-14	1.75638e-14	1.75638e-14	0.710407
catalytic activity	GO:0003824	15666	7492	7159.04	1.20244e-15	0.964229	1.14981e-13	1.14981e-13	0.478233
microtubule-severing ATPase activity	GO:0008568	38	38	17.37	1.1572e-13	1.1572e-13	1.1572e-13	1.1572e-13	1
receptor activity	GO:0004872	326	132	148.98	0.974999	0.974999	6.12148e-12	0.974999	0.404908
hydrolase activity, acting on glycosyl bonds	GO:0016798	675	230	308.46	1	1	2.55675e-11	1	0.340741
nuclease activity	GO:0004518	372	201	170	0.000714765	0.000714765	7.44749e-11	0.000714765	0.540323
phosphopantetheine binding	GO:0031177	40	37	18.28	4.30602e-10	4.30602e-10	4.30602e-10	4.30602e-10	0.925
coenzyme binding	GO:0050662	568	373	259.56	3.09595e-22	1.4027e-13	6.08065e-10	1.4027e-13	0.65669
electron carrier activity	GO:0009055	839	466	383.41	4.17044e-09	4.17044e-09	6.04046e-09	4.17044e-09	0.555423
RNA polymerase II carboxy-terminal domain kinase activity	GO:0008353	24	24	10.97	6.80066e-09	6.80066e-09	6.80066e-09	6.80066e-09	1
two-component response regulator activity	GO:0000156	121	86	55.29	1.33603e-08	1.33603e-08	1.33603e-08	1.33603e-08	0.710744
GTPase activity	GO:0003924	228	146	104.19	1.72265e-08	1.72265e-08	1.72265e-08	1.72265e-08	0.640351
protein kinase activity	GO:0004672	1849	949	844.96	3.04961e-07	0.992175	1.73419e-08	3.04961e-07	0.51325
NAD binding	GO:0051287	112	81	51.18	9.62639e-09	9.62639e-09	2.06204e-08	9.62639e-09	0.723214
ligase activity	GO:0016874	839	380	383.41	0.607894	0.936333	4.17011e-08	0.607894	0.45292
cellulose synthase (UDP-forming) activity	GO:0016760	26	25	11.88	4.52889e-08	4.52889e-08	4.52889e-08	4.52889e-08	0.961538
rRNA binding	GO:0019843	73	56	33.36	6.31064e-08	6.31064e-08	6.61411e-08	6.31064e-08	0.767123
iron-sulfur cluster binding	GO:0051536	143	107	65.35	1.19335e-12	1.68874e-07	1.68874e-07	1.68874e-07	0.748252
ribulose-bisphosphate carboxylase activity	GO:0016984	37	32	16.91	3.0249e-07	3.0249e-07	3.0249e-07	3.0249e-07	0.864865
GTP binding	GO:0005525	522	295	238.54	3.69063e-07	3.69063e-07	3.69063e-07	3.69063e-07	0.565134
protein dimerization activity	GO:0046983	251	137	114.7	0.0028178	0.0028178	5.1925e-07	0.0028178	0.545817
ribonucleoside binding	GO:0032549	33	29	15.08	5.40008e-07	5.40008e-07	5.40008e-07	5.40008e-07	0.878788
ATPase activity, uncoupled	GO:0042624	17	17	7.77	1.6436e-06	1.6436e-06	1.6436e-06	1.6436e-06	1
substrate-specific transmembrane transporter activity	GO:0022891	1310	561	598.64	0.984951	0.999745	1.99873e-06	0.984951	0.428244
peptidase activity	GO:0008233	1056	526	482.57	0.00348606	0.345891	2.53102e-06	0.00348606	0.498106
transporter activity	GO:0005215	2213	985	1011.3	0.883081	0.996919	1.00858e-05	0.883081	0.445097
4 iron, 4 sulfur cluster binding	GO:0051539	37	30	16.91	1.0865e-05	1.0865e-05	1.0865e-05	1.0865e-05	0.810811
hydrogen ion transmembrane transporter activity	GO:0015078	241	126	110.13	0.0231732	0.157271	1.6418e-05	0.0231732	0.522822
ammonia ligase activity	GO:0016211	41	32	18.74	2.38659e-05	2.38659e-05	2.29892e-05	2.38659e-05	0.780488
nucleic acid binding	GO:0003676	4883	2223	2231.43	0.61079	0.999968	3.04699e-05	0.61079	0.455253
metallocarboxypeptidase activity	GO:0004181	20	18	9.14	4.59834e-05	4.59834e-05	4.59834e-05	4.59834e-05	0.9
acyltransferase activity	GO:0008415	403	225	184.16	2.52582e-05	0.00179447	4.98321e-05	4.98321e-05	0.558313
unfolded protein binding	GO:0051082	248	144	113.33	5.78273e-05	5.78273e-05	5.78273e-05	5.78273e-05	0.580645
inorganic diphosphatase activity	GO:0004427	34	27	15.54	6.10438e-05	6.10438e-05	6.10438e-05	6.10438e-05	0.794118
DNA-directed RNA polymerase activity	GO:0003899	155	95	70.83	6.58589e-05	6.58589e-05	7.82006e-05	6.58589e-05	0.612903
small conjugating protein ligase activity	GO:0019787	404	124	184.62	1	1	8.0886e-05	1	0.306931
myosin heavy chain kinase activity	GO:0016905	12	12	5.48	8.27128e-05	8.27128e-05	8.27128e-05	8.27128e-05	1
microtubule motor activity	GO:0003777	166	100	75.86	0.000112366	0.000112366	0.000112366	0.000112366	0.60241
transcription factor binding	GO:0008134	53	38	24.22	0.00011233	0.00011233	0.000119841	0.00011233	0.716981
methyltransferase activity	GO:0008168	460	234	210.21	0.0141175	0.0141175	0.000140332	0.0141175	0.508696
metalloendopeptidase activity	GO:0004222	104	66	47.53	0.000196392	0.000196392	0.000196392	0.000196392	0.634615
solute:hydrogen antiporter activity	GO:0015299	85	32	38.84	0.946165	0.946165	0.000308457	0.946165	0.376471
dipeptide transporter activity	GO:0042936	23	19	10.51	0.000314767	0.000314767	0.000314767	0.000314767	0.826087
phospholipid-translocating ATPase activity	GO:0004012	10	10	4.57	0.000396422	0.000396422	0.000396422	0.000396422	1
glyceraldehyde-3-phosphate dehydrogenase (phosphorylating) activity	GO:0004365	22	18	10.05	0.000574734	0.000574734	0.000574734	0.000574734	0.818182
flavin adenine dinucleotide binding	GO:0050660	222	126	101.45	0.000584744	0.000584744	0.000584744	0.000584744	0.567568
galactoside 2-alpha-L-fucosyltransferase activity	GO:0008107	13	12	5.94	0.000621915	0.000621915	0.000621915	0.000621915	0.923077
amino acid binding	GO:0016597	121	84	55.29	1.08729e-07	0.0167148	0.000746878	0.000746878	0.694215
hydroxymethylglutaryl-CoA reductase (NADPH) activity	GO:0004420	9	9	4.11	0.000867806	0.000867806	0.000867806	0.000867806	1
DNA-directed DNA polymerase activity	GO:0003887	71	46	32.45	0.000916069	0.000916069	0.000916069	0.000916069	0.647887
tripeptide transporter activity	GO:0042937	18	15	8.23	0.00121057	0.00121057	0.00121057	0.00121057	0.833333
FMN binding	GO:0010181	68	44	31.07	0.00122136	0.00122136	0.00122136	0.00122136	0.647059
uracil DNA N-glycosylase activity	GO:0004844	12	11	5.48	0.00126314	0.00126314	0.00126314	0.00126314	0.916667
translation elongation factor activity	GO:0003746	81	51	37.02	0.00130084	0.00130084	0.00130084	0.00130084	0.62963
protein C-terminus binding	GO:0008022	15	13	6.85	0.00131923	0.00131923	0.00131923	0.00131923	0.866667
potassium ion binding	GO:0030955	38	27	17.37	0.00138448	0.00138448	0.00138448	0.00138448	0.710526
succinate-CoA ligase (ADP-forming) activity	GO:0004775	8	8	3.66	0.00189963	0.00189963	0.00189963	0.00189963	1
starch synthase activity	GO:0009011	17	14	7.77	0.0022326	0.0022326	0.0022326	0.0022326	0.823529
N-acetyltransferase activity	GO:0008080	120	71	54.84	0.00204156	0.00204156	0.00239328	0.00204156	0.591667
structural molecule activity	GO:0005198	1178	678	538.32	5.37454e-17	0.82843	0.00252231	0.00252231	0.575552
voltage-gated potassium channel activity	GO:0005249	44	22	20.11	0.335497	0.335497	0.00263726	0.335497	0.5
threonine-type endopeptidase activity	GO:0004298	59	38	26.96	0.00290767	0.00290767	0.00290767	0.00290767	0.644068
ammonium transmembrane transporter activity	GO:0008519	24	18	10.97	0.00345966	0.00345966	0.00345966	0.00345966	0.75
thiamine pyrophosphate binding	GO:0030976	24	18	10.97	0.00345966	0.00345966	0.00345966	0.00345966	0.75
zinc ion binding	GO:0008270	2468	1191	1127.83	0.00406596	0.00406596	0.00406596	0.00406596	0.482577
hormone activity	GO:0005179	7	7	3.2	0.00415814	0.00415814	0.00415814	0.00415814	1
nucleoside triphosphate adenylate kinase activity	GO:0046899	7	7	3.2	0.00415814	0.00415814	0.00415814	0.00415814	1
protein tyrosine phosphatase activity	GO:0004725	47	32	21.48	0.00161425	0.00161425	0.00494475	0.00161425	0.680851
phosphatidylinositol-5-phosphate binding	GO:0010314	10	9	4.57	0.00511026	0.00511026	0.00511026	0.00511026	0.9
NADH dehydrogenase (ubiquinone) activity	GO:0008137	44	29	20.11	0.00546988	0.00546988	0.00546988	0.00546988	0.659091
protein domain specific binding	GO:0019904	19	15	8.68	0.00331135	0.00331135	0.00580702	0.00331135	0.789474
aminoacyl-tRNA ligase activity	GO:0004812	152	84	69.46	0.0110845	0.0110845	0.00595416	0.0110845	0.552632
2 iron, 2 sulfur cluster binding	GO:0051537	37	25	16.91	0.00600121	0.00600121	0.00600121	0.00600121	0.675676
tRNA binding	GO:0000049	30	21	13.71	0.00622492	0.00622492	0.00622492	0.00622492	0.7
cofactor binding	GO:0048037	790	539	361.01	2.03037e-38	0.0209836	0.00813426	0.00813426	0.682278
proton-transporting ATPase activity, rotational mechanism	GO:0046961	45	29	20.56	0.00872144	0.00872144	0.00872144	0.00872144	0.644444
nucleotidyltransferase activity	GO:0016779	395	226	180.51	2.47777e-06	0.093466	0.00880337	0.00880337	0.572152
ferric-transporting ATPase activity	GO:0015408	6	6	2.74	0.00910145	0.00910145	0.00910145	0.00910145	1
phosphonate transmembrane-transporting ATPase activity	GO:0015416	6	6	2.74	0.00910145	0.00910145	0.00910145	0.00910145	1
tau-protein kinase activity	GO:0050321	6	6	2.74	0.00910145	0.00910145	0.00910145	0.00910145	1
lyase activity	GO:0016829	672	344	307.09	0.00220018	0.111935	0.0097127	0.0097127	0.511905
ammonia-lyase activity	GO:0016841	22	17	10.05	0.00262379	0.00262379	0.0100501	0.00262379	0.772727
copper-exporting ATPase activity	GO:0004008	9	8	4.11	0.0101543	0.0101543	0.0101543	0.0101543	0.888889
ubiquinol-cytochrome-c reductase activity	GO:0008121	24	17	10.97	0.0114075	0.0114075	0.0114075	0.0114075	0.708333
ATP-dependent helicase activity	GO:0008026	234	125	106.93	0.0104379	0.0104379	0.0158977	0.0104379	0.534188
3-oxoacyl-[acyl-carrier-protein] synthase activity	GO:0004315	11	9	5.03	0.0166323	0.0166323	0.0166323	0.0166323	0.818182
GDP binding	GO:0019003	11	9	5.03	0.0166323	0.0166323	0.0166323	0.0166323	0.818182
fructose 1,6-bisphosphate 1-phosphatase activity	GO:0042132	11	9	5.03	0.0166323	0.0166323	0.0166323	0.0166323	0.818182
acyl-CoA dehydrogenase activity	GO:0003995	16	12	7.31	0.0171838	0.0171838	0.0171838	0.0171838	0.75
helicase activity	GO:0004386	351	188	160.4	0.00177578	0.00177578	0.0186906	0.00177578	0.535613
1-alkyl-2-acetylglycerophosphocholine esterase activity	GO:0003847	5	5	2.28	0.0199207	0.0199207	0.0199207	0.0199207	1
ferredoxin-NADP+ reductase activity	GO:0004324	5	5	2.28	0.0199207	0.0199207	0.0199207	0.0199207	1
methenyltetrahydrofolate cyclohydrolase activity	GO:0004477	5	5	2.28	0.0199207	0.0199207	0.0199207	0.0199207	1
methylenetetrahydrofolate dehydrogenase (NADP+) activity	GO:0004488	5	5	2.28	0.0199207	0.0199207	0.0199207	0.0199207	1
non-membrane spanning protein tyrosine kinase activity	GO:0004715	5	5	2.28	0.0199207	0.0199207	0.0199207	0.0199207	1
oxaloacetate decarboxylase activity	GO:0008948	5	5	2.28	0.0199207	0.0199207	0.0199207	0.0199207	1
galactosylgalactosylxylosylprotein 3-beta-glucuronosyltransferase activity	GO:0015018	5	5	2.28	0.0199207	0.0199207	0.0199207	0.0199207	1
glycerol-3-phosphate dehydrogenase [NAD(P)+] activity	GO:0047952	5	5	2.28	0.0199207	0.0199207	0.0199207	0.0199207	1
aldehyde dehydrogenase [NAD(P)+] activity	GO:0004030	15	8	6.85	0.367099	0.367099	0.0199326	0.367099	0.533333
protein kinase C activity	GO:0004697	8	7	3.66	0.0199677	0.0199677	0.0199677	0.0199677	0.875
stearoyl-CoA 9-desaturase activity	GO:0004768	8	7	3.66	0.0199677	0.0199677	0.0199677	0.0199677	0.875
citrate transmembrane transporter activity	GO:0015137	8	7	3.66	0.0199677	0.0199677	0.0199677	0.0199677	0.875
UDP-arabinose 4-epimerase activity	GO:0050373	8	7	3.66	0.0199677	0.0199677	0.0199677	0.0199677	0.875
histone-lysine N-methyltransferase activity	GO:0018024	45	28	20.56	0.0189604	0.0189604	0.0214339	0.0189604	0.622222
catalase activity	GO:0004096	13	10	5.94	0.0229612	0.0229612	0.0229612	0.0229612	0.769231
molybdenum ion binding	GO:0030151	13	10	5.94	0.0229612	0.0229612	0.0229612	0.0229612	0.769231
inositol tetrakisphosphate 1-kinase activity	GO:0047325	13	10	5.94	0.0229612	0.0229612	0.0229612	0.0229612	0.769231
manganese ion binding	GO:0030145	92	52	42.04	0.0239017	0.0239017	0.0239017	0.0239017	0.565217
hydrolase activity, acting on acid anhydrides, catalyzing transmembrane movement of substances	GO:0016820	317	153	144.86	0.193172	0.815277	0.0302568	0.193172	0.48265
protein-L-isoaspartate (D-aspartate) O-methyltransferase activity	GO:0004719	10	8	4.57	0.0303302	0.0303302	0.0303302	0.0303302	0.8
triose-phosphate isomerase activity	GO:0004807	10	8	4.57	0.0303302	0.0303302	0.0303302	0.0303302	0.8
biotin binding	GO:0009374	10	8	4.57	0.0303302	0.0303302	0.0303302	0.0303302	0.8
galactosyltransferase activity	GO:0008378	39	21	17.82	0.194326	0.194326	0.0371723	0.194326	0.538462
transferase activity, transferring phosphorus-containing groups	GO:0016772	3009	1463	1375.05	0.00036399	0.999965	0.0372753	0.0372753	0.486208
dTDP-glucose 4,6-dehydratase activity	GO:0008460	7	6	3.2	0.0387613	0.0387613	0.0387613	0.0387613	0.857143
cAMP-dependent protein kinase regulator activity	GO:0008603	7	6	3.2	0.0387613	0.0387613	0.0387613	0.0387613	0.857143
glyceraldehyde-3-phosphate dehydrogenase (NADP+) (phosphorylating) activity	GO:0047100	7	6	3.2	0.0387613	0.0387613	0.0387613	0.0387613	0.857143
phosphoglycerate kinase activity	GO:0004618	12	9	5.48	0.0395792	0.0395792	0.0395792	0.0395792	0.75
6-phosphofructokinase activity	GO:0003872	21	14	9.6	0.0435131	0.0435131	0.0435131	0.0435131	0.666667
adenyl-nucleotide exchange factor activity	GO:0000774	4	4	1.83	0.0435992	0.0435992	0.0435992	0.0435992	1
inositol hexakisphosphate binding	GO:0000822	4	4	1.83	0.0435992	0.0435992	0.0435992	0.0435992	1
6-phosphofructo-2-kinase activity	GO:0003873	4	4	1.83	0.0435992	0.0435992	0.0435992	0.0435992	1
dihydroorotate oxidase activity	GO:0004158	4	4	1.83	0.0435992	0.0435992	0.0435992	0.0435992	1
poly(A)-specific ribonuclease activity	GO:0004535	4	4	1.83	0.0435992	0.0435992	0.0435992	0.0435992	1
sphingomyelin phosphodiesterase activity	GO:0004767	4	4	1.83	0.0435992	0.0435992	0.0435992	0.0435992	1
penicillin binding	GO:0008658	4	4	1.83	0.0435992	0.0435992	0.0435992	0.0435992	1
heme-transporting ATPase activity	GO:0015439	4	4	1.83	0.0435992	0.0435992	0.0435992	0.0435992	1
protein xylosyltransferase activity	GO:0030158	4	4	1.83	0.0435992	0.0435992	0.0435992	0.0435992	1
icosanoyl-CoA synthase activity	GO:0033807	4	4	1.83	0.0435992	0.0435992	0.0435992	0.0435992	1
Photinus-luciferin 4-monooxygenase (ATP-hydrolyzing) activity	GO:0047077	4	4	1.83	0.0435992	0.0435992	0.0435992	0.0435992	1
2-hydroxy-1,4-benzoquinone reductase activity	GO:0050625	4	4	1.83	0.0435992	0.0435992	0.0435992	0.0435992	1
peptidyl-prolyl cis-trans isomerase activity	GO:0003755	121	65	55.29	0.0463949	0.0463949	0.0463949	0.0463949	0.53719
cation transmembrane transporter activity	GO:0008324	745	343	340.45	0.438898	0.898888	0.0474781	0.438898	0.460403
diphosphate-fructose-6-phosphate 1-phosphotransferase activity	GO:0047334	14	10	6.4	0.0476363	0.0476363	0.0476363	0.0476363	0.714286
calcium ion binding	GO:0005509	416	207	190.1	0.0521997	0.0521997	0.0521997	0.0521997	0.497596
ATPase activity	GO:0016887	900	471	411.28	2.93817e-05	0.136469	0.0527276	0.0527276	0.523333
serine-type endopeptidase activity	GO:0004252	216	111	98.71	0.053188	0.053188	0.053188	0.053188	0.513889
DNA topoisomerase (ATP-hydrolyzing) activity	GO:0003918	27	17	12.34	0.0539786	0.0539786	0.0539786	0.0539786	0.62963
serine-tRNA ligase activity	GO:0004828	9	7	4.11	0.0543147	0.0543147	0.0543147	0.0543147	0.777778
dTDP-4-dehydrorhamnose reductase activity	GO:0008831	9	7	4.11	0.0543147	0.0543147	0.0543147	0.0543147	0.777778
chaperone binding	GO:0051087	16	11	7.31	0.05459	0.05459	0.05459	0.05459	0.6875
phosphoprotein phosphatase activity	GO:0004721	323	122	147.6	0.998413	0.999997	0.0552457	0.998413	0.377709
glucose-1-phosphate adenylyltransferase activity	GO:0008878	18	12	8.23	0.0605725	0.0605725	0.0605725	0.0605725	0.666667
glutamate-ammonia ligase activity	GO:0004356	20	13	9.14	0.0657163	0.0657163	0.0657163	0.0657163	0.65
glycine hydroxymethyltransferase activity	GO:0004372	20	13	9.14	0.0657163	0.0657163	0.0657163	0.0657163	0.65
ion channel activity	GO:0005216	154	70	70.37	0.555497	0.555497	0.0667518	0.555497	0.454545
hexokinase activity	GO:0004396	19	13	8.68	0.0391455	0.0391455	0.0668169	0.0391455	0.684211
chlorophyllide a oxygenase [overall] activity	GO:0010277	11	8	5.03	0.0668581	0.0668581	0.0668581	0.0668581	0.727273
lipoxygenase activity	GO:0016165	22	14	10.05	0.0701405	0.0701405	0.0701405	0.0701405	0.636364
transition metal ion binding	GO:0046914	3711	1808	1695.85	4.09735e-05	0.996711	0.0733519	0.0733519	0.4872
oxidoreductase activity, acting on the aldehyde or oxo group of donors, disulfide as acceptor	GO:0016624	33	20	15.08	0.0613272	0.0613272	0.0739507	0.0613272	0.606061
oxidoreductase activity, acting on the CH-NH2 group of donors, NAD or NADP as acceptor	GO:0016639	15	11	6.85	0.0288733	0.0288733	0.07397	0.0288733	0.733333
nucleotide transmembrane transporter activity	GO:0015215	16	11	7.31	0.05459	0.05459	0.0739813	0.05459	0.6875
mannose-1-phosphate guanylyltransferase activity	GO:0004475	6	5	2.74	0.0740167	0.0740167	0.0740167	0.0740167	0.833333
secondary active sulfate transmembrane transporter activity	GO:0008271	6	5	2.74	0.0740167	0.0740167	0.0740167	0.0740167	0.833333
glyceraldehyde-3-phosphate dehydrogenase (NADP+) activity	GO:0008886	6	5	2.74	0.0740167	0.0740167	0.0740167	0.0740167	0.833333
carotene 7,8-desaturase activity	GO:0016719	6	5	2.74	0.0740167	0.0740167	0.0740167	0.0740167	0.833333
phosphoric ester hydrolase activity	GO:0042578	642	273	293.38	0.953085	0.99537	0.0745912	0.953085	0.425234
peroxidase activity	GO:0004601	211	108	96.42	0.0624304	0.0624304	0.0748415	0.0624304	0.511848
peroxiredoxin activity	GO:0051920	13	9	5.94	0.0769698	0.0769698	0.0769698	0.0769698	0.692308
translation initiation factor activity	GO:0003743	184	94	84.08	0.081276	0.081276	0.081276	0.081276	0.51087
acetyl-CoA carboxylase activity	GO:0003989	15	10	6.85	0.0851623	0.0851623	0.0851623	0.0851623	0.666667
MAP kinase kinase kinase activity	GO:0004709	15	10	6.85	0.0851623	0.0851623	0.0851623	0.0851623	0.666667
tRNA dihydrouridine synthase activity	GO:0017150	15	10	6.85	0.0851623	0.0851623	0.0851623	0.0851623	0.666667
pyruvate kinase activity	GO:0004743	34	20	15.54	0.0863425	0.0863425	0.0863425	0.0863425	0.588235
endonuclease activity	GO:0004519	127	54	58.04	0.790687	0.790687	0.0918309	0.790687	0.425197
sigma factor activity	GO:0016987	17	11	7.77	0.0918381	0.0918381	0.0918381	0.0918381	0.647059
heat shock protein binding	GO:0031072	254	127	116.07	0.0937099	0.0937099	0.0937099	0.0937099	0.5
glucose-6-phosphate isomerase activity	GO:0004347	8	6	3.66	0.0951421	0.0951421	0.0951421	0.0951421	0.75
xenobiotic-transporting ATPase activity	GO:0008559	8	6	3.66	0.0951421	0.0951421	0.0951421	0.0951421	0.75
electron transporter, transferring electrons within CoQH2-cytochrome c reductase complex activity	GO:0045153	8	6	3.66	0.0951421	0.0951421	0.0951421	0.0951421	0.75
fatty acid alpha-hydroxylase activity	GO:0080132	8	6	3.66	0.0951421	0.0951421	0.0951421	0.0951421	0.75
oxidoreductase activity, acting on other nitrogenous compounds as donors, with NAD or NADP as acceptor	GO:0046857	6	5	2.74	0.0740167	0.0740167	0.0954055	0.0740167	0.833333
trans-hexaprenyltranstransferase activity	GO:0000010	3	3	1.37	0.0954193	0.0954193	0.0954193	0.0954193	1
4-nitrophenylphosphatase activity	GO:0003869	3	3	1.37	0.0954193	0.0954193	0.0954193	0.0954193	1
dolichyl-phosphate-mannose-protein mannosyltransferase activity	GO:0004169	3	3	1.37	0.0954193	0.0954193	0.0954193	0.0954193	1
inorganic anion exchanger activity	GO:0005452	3	3	1.37	0.0954193	0.0954193	0.0954193	0.0954193	1
queuine tRNA-ribosyltransferase activity	GO:0008479	3	3	1.37	0.0954193	0.0954193	0.0954193	0.0954193	1
2,4-dienoyl-CoA reductase (NADPH) activity	GO:0008670	3	3	1.37	0.0954193	0.0954193	0.0954193	0.0954193	1
lipid-A-disaccharide synthase activity	GO:0008915	3	3	1.37	0.0954193	0.0954193	0.0954193	0.0954193	1
triose-phosphate:phosphate antiporter activity	GO:0009670	3	3	1.37	0.0954193	0.0954193	0.0954193	0.0954193	1
structural constituent of nuclear pore	GO:0017056	3	3	1.37	0.0954193	0.0954193	0.0954193	0.0954193	1
putrescine N-methyltransferase activity	GO:0030750	3	3	1.37	0.0954193	0.0954193	0.0954193	0.0954193	1
24-methylenesterol C-methyltransferase activity	GO:0030797	3	3	1.37	0.0954193	0.0954193	0.0954193	0.0954193	1
2,3-bisphosphoglycerate-dependent phosphoglycerate mutase activity	GO:0046538	3	3	1.37	0.0954193	0.0954193	0.0954193	0.0954193	1
1-acylglycerophosphocholine O-acyltransferase activity	GO:0047184	3	3	1.37	0.0954193	0.0954193	0.0954193	0.0954193	1
1-alkylglycerophosphocholine O-acetyltransferase activity	GO:0047192	3	3	1.37	0.0954193	0.0954193	0.0954193	0.0954193	1
UDP-glucuronate 5'-epimerase activity	GO:0050379	3	3	1.37	0.0954193	0.0954193	0.0954193	0.0954193	1
all-trans-retinol 13,14-reductase activity	GO:0051786	3	3	1.37	0.0954193	0.0954193	0.0954193	0.0954193	1
(S)-2-hydroxy-acid oxidase activity	GO:0003973	11	5	5.03	0.621052	0.621052	0.0954555	0.621052	0.454545
steroid dehydrogenase activity	GO:0016229	19	8	8.68	0.704758	0.704758	0.0954698	0.704758	0.421053
nucleotide kinase activity	GO:0019201	41	26	18.74	0.0169452	0.0169452	0.110072	0.0169452	0.634146
3-deoxy-7-phosphoheptulonate synthase activity	GO:0003849	10	7	4.57	0.110278	0.110278	0.110278	0.110278	0.7
ribonucleoside-diphosphate reductase activity	GO:0004748	10	7	4.57	0.110278	0.110278	0.110278	0.110278	0.7
histone-arginine N-methyltransferase activity	GO:0008469	10	7	4.57	0.110278	0.110278	0.110278	0.110278	0.7
SUMO ligase activity	GO:0019789	10	7	4.57	0.110278	0.110278	0.110278	0.110278	0.7
protein transporter activity	GO:0008565	242	106	110.59	0.744837	0.744837	0.111977	0.744837	0.438017
hydrogen ion transporting ATP synthase activity, rotational mechanism	GO:0046933	37	21	16.91	0.117959	0.117959	0.117959	0.117959	0.567568
aminopeptidase activity	GO:0004177	48	27	21.94	0.0930176	0.0930176	0.11938	0.0930176	0.5625
G-protein coupled photoreceptor activity	GO:0008020	12	8	5.48	0.121416	0.121416	0.121416	0.121416	0.666667
phosphoenolpyruvate carboxylase activity	GO:0008964	12	8	5.48	0.121416	0.121416	0.121416	0.121416	0.666667
ATP citrate synthase activity	GO:0003878	14	9	6.4	0.12977	0.12977	0.12977	0.12977	0.642857
adenylate kinase activity	GO:0004017	14	9	6.4	0.12977	0.12977	0.12977	0.12977	0.642857
phospholipase A2 activity	GO:0004623	14	9	6.4	0.12977	0.12977	0.12977	0.12977	0.642857
cadmium ion transmembrane transporter activity	GO:0015086	14	9	6.4	0.12977	0.12977	0.12977	0.12977	0.642857
cyclin binding	GO:0030332	14	9	6.4	0.12977	0.12977	0.12977	0.12977	0.642857
nucleoside diphosphate kinase activity	GO:0004550	16	10	7.31	0.136116	0.136116	0.136116	0.136116	0.625
pyruvate dehydrogenase (acetyl-transferring) activity	GO:0004739	16	10	7.31	0.136116	0.136116	0.136116	0.136116	0.625
peptide binding	GO:0042277	51	22	23.31	0.693024	0.693024	0.136365	0.693024	0.431373
aromatic-L-amino-acid decarboxylase activity	GO:0004058	5	4	2.28	0.138314	0.138314	0.138314	0.138314	0.8
carbamoyl-phosphate synthase (glutamine-hydrolyzing) activity	GO:0004088	5	4	2.28	0.138314	0.138314	0.138314	0.138314	0.8
uridine kinase activity	GO:0004849	5	4	2.28	0.138314	0.138314	0.138314	0.138314	0.8
5-amino-6-(5-phosphoribosylamino)uracil reductase activity	GO:0008703	5	4	2.28	0.138314	0.138314	0.138314	0.138314	0.8
beta-lactamase activity	GO:0008800	5	4	2.28	0.138314	0.138314	0.138314	0.138314	0.8
diaminohydroxyphosphoribosylaminopyrimidine deaminase activity	GO:0008835	5	4	2.28	0.138314	0.138314	0.138314	0.138314	0.8
calcium-activated potassium channel activity	GO:0015269	5	4	2.28	0.138314	0.138314	0.138314	0.138314	0.8
sulfite reductase activity	GO:0016002	5	4	2.28	0.138314	0.138314	0.138314	0.138314	0.8
glutamate synthase (NADH) activity	GO:0016040	5	4	2.28	0.138314	0.138314	0.138314	0.138314	0.8
trans-cinnamate 4-monooxygenase activity	GO:0016710	5	4	2.28	0.138314	0.138314	0.138314	0.138314	0.8
protein tyrosine phosphatase activity, metal-dependent	GO:0030946	5	4	2.28	0.138314	0.138314	0.138314	0.138314	0.8
sucrose-phosphate synthase activity	GO:0046524	5	4	2.28	0.138314	0.138314	0.138314	0.138314	0.8
sulfite reductase (ferredoxin) activity	GO:0050311	5	4	2.28	0.138314	0.138314	0.138314	0.138314	0.8
fructose-bisphosphate aldolase activity	GO:0004332	18	11	8.23	0.14097	0.14097	0.14097	0.14097	0.611111
ubiquitin protein ligase binding	GO:0031625	18	11	8.23	0.14097	0.14097	0.14097	0.14097	0.611111
phosphoglycolate phosphatase activity	GO:0008967	20	12	9.14	0.144687	0.144687	0.144687	0.144687	0.6
NADP binding	GO:0050661	60	32	27.42	0.144907	0.144907	0.144907	0.144907	0.533333
7S RNA binding	GO:0008312	22	13	10.05	0.147522	0.147522	0.147522	0.147522	0.590909
damaged DNA binding	GO:0003684	55	30	25.13	0.118575	0.118575	0.147909	0.118575	0.545455
ARF GTPase activator activity	GO:0008060	34	19	15.54	0.153757	0.153757	0.153757	0.153757	0.558824
potassium ion transmembrane transporter activity	GO:0015079	45	22	20.56	0.388286	0.388286	0.153955	0.388286	0.488889
acid-amino acid ligase activity	GO:0016881	459	158	209.75	1	1	0.1542	1	0.344227
dioxygenase activity	GO:0051213	66	36	30.16	0.0935045	0.0935045	0.161965	0.0935045	0.545455
adenosine kinase activity	GO:0004001	7	5	3.2	0.162155	0.162155	0.162155	0.162155	0.714286
fatty-acyl-CoA synthase activity	GO:0004321	7	5	3.2	0.162155	0.162155	0.162155	0.162155	0.714286
phosphoenolpyruvate carboxykinase (ATP) activity	GO:0004612	7	5	3.2	0.162155	0.162155	0.162155	0.162155	0.714286
phosphoglycerate dehydrogenase activity	GO:0004617	7	5	3.2	0.162155	0.162155	0.162155	0.162155	0.714286
prephenate dehydrogenase (NADP+) activity	GO:0004665	7	5	3.2	0.162155	0.162155	0.162155	0.162155	0.714286
glutamate-tRNA ligase activity	GO:0004818	7	5	3.2	0.162155	0.162155	0.162155	0.162155	0.714286
cation:chloride symporter activity	GO:0015377	7	5	3.2	0.162155	0.162155	0.162155	0.162155	0.714286
phosphorylase activity	GO:0004645	10	6	4.57	0.276574	0.276574	0.162173	0.276574	0.6
triglyceride lipase activity	GO:0004806	92	47	42.04	0.174953	0.174953	0.174953	0.174953	0.51087
5-methyltetrahydropteroyltriglutamate-homocysteine S-methyltransferase activity	GO:0003871	9	6	4.11	0.176797	0.176797	0.176797	0.176797	0.666667
guanylate kinase activity	GO:0004385	9	6	4.11	0.176797	0.176797	0.176797	0.176797	0.666667
phosphopyruvate hydratase activity	GO:0004634	9	6	4.11	0.176797	0.176797	0.176797	0.176797	0.666667
shikimate kinase activity	GO:0004765	9	6	4.11	0.176797	0.176797	0.176797	0.176797	0.666667
spermidine synthase activity	GO:0004766	9	6	4.11	0.176797	0.176797	0.176797	0.176797	0.666667
thiol oxidase activity	GO:0016972	9	6	4.11	0.176797	0.176797	0.176797	0.176797	0.666667
NAD+ binding	GO:0070403	9	6	4.11	0.176797	0.176797	0.176797	0.176797	0.666667
guanyl-nucleotide exchange factor activity	GO:0005085	46	22	21.02	0.442039	0.442039	0.176848	0.442039	0.478261
metallopeptidase activity	GO:0008237	203	127	92.77	9.28181e-07	0.0718019	0.178399	0.0718019	0.625616
xyloglucan:xyloglucosyl transferase activity	GO:0016762	57	30	26.05	0.178994	0.178994	0.178994	0.178994	0.526316
dolichyl-diphosphooligosaccharide-protein glycotransferase activity	GO:0004579	11	7	5.03	0.186264	0.186264	0.186264	0.186264	0.636364
UDP-3-O-[3-hydroxymyristoyl] N-acetylglucosamine deacetylase activity	GO:0008759	13	8	5.94	0.19253	0.19253	0.19253	0.19253	0.615385
translation release factor activity, codon specific	GO:0016149	13	8	5.94	0.19253	0.19253	0.19253	0.19253	0.615385
fatty-acyl-CoA binding	GO:0000062	15	9	6.85	0.196682	0.196682	0.196682	0.196682	0.6
DNA topoisomerase type I activity	GO:0003917	15	9	6.85	0.196682	0.196682	0.196682	0.196682	0.6
glucose-6-phosphate dehydrogenase activity	GO:0004345	15	9	6.85	0.196682	0.196682	0.196682	0.196682	0.6
phosphatidylcholine-sterol O-acyltransferase activity	GO:0004607	15	9	6.85	0.196682	0.196682	0.196682	0.196682	0.6
protein tyrosine/serine/threonine phosphatase activity	GO:0008138	35	19	15.99	0.197238	0.197238	0.197238	0.197238	0.542857
NAD+ ADP-ribosyltransferase activity	GO:0003950	19	11	8.68	0.201009	0.201009	0.201009	0.201009	0.578947
metalloexopeptidase activity	GO:0008235	46	33	21.02	0.000310746	0.150487	0.201056	0.150487	0.717391
enzyme regulator activity	GO:0030234	513	167	234.43	1	1	0.208444	1	0.325536
nucleoside kinase activity	GO:0019206	18	13	8.23	0.0211231	0.0211231	0.208704	0.0211231	0.722222
deoxyribodipyrimidine photo-lyase activity	GO:0003904	2	2	0.91	0.208822	0.208822	0.208822	0.208822	1
L-iditol 2-dehydrogenase activity	GO:0003939	2	2	0.91	0.208822	0.208822	0.208822	0.208822	1
L-serine ammonia-lyase activity	GO:0003941	2	2	0.91	0.208822	0.208822	0.208822	0.208822	1
N-acetyl-gamma-glutamyl-phosphate reductase activity	GO:0003942	2	2	0.91	0.208822	0.208822	0.208822	0.208822	1
alcohol dehydrogenase activity, zinc-dependent	GO:0004024	2	2	0.91	0.208822	0.208822	0.208822	0.208822	1
carbamoyl-phosphate synthase (ammonia) activity	GO:0004087	2	2	0.91	0.208822	0.208822	0.208822	0.208822	1
dihydrolipoyllysine-residue succinyltransferase activity	GO:0004149	2	2	0.91	0.208822	0.208822	0.208822	0.208822	1
exopolyphosphatase activity	GO:0004309	2	2	0.91	0.208822	0.208822	0.208822	0.208822	1
histidine decarboxylase activity	GO:0004398	2	2	0.91	0.208822	0.208822	0.208822	0.208822	1
peptide alpha-N-acetyltransferase activity	GO:0004596	2	2	0.91	0.208822	0.208822	0.208822	0.208822	1
Rab geranylgeranyltransferase activity	GO:0004663	2	2	0.91	0.208822	0.208822	0.208822	0.208822	1
GABA-B receptor activity	GO:0004965	2	2	0.91	0.208822	0.208822	0.208822	0.208822	1
UDP-glucose:hexose-1-phosphate uridylyltransferase activity	GO:0008108	2	2	0.91	0.208822	0.208822	0.208822	0.208822	1
nuclear localization sequence binding	GO:0008139	2	2	0.91	0.208822	0.208822	0.208822	0.208822	1
citrate (pro-3S)-lyase activity	GO:0008815	2	2	0.91	0.208822	0.208822	0.208822	0.208822	1
guanine deaminase activity	GO:0008892	2	2	0.91	0.208822	0.208822	0.208822	0.208822	1
polyphosphate kinase activity	GO:0008976	2	2	0.91	0.208822	0.208822	0.208822	0.208822	1
succinate-semialdehyde dehydrogenase [NAD(P)+] activity	GO:0009013	2	2	0.91	0.208822	0.208822	0.208822	0.208822	1
sulfate transmembrane-transporting ATPase activity	GO:0015419	2	2	0.91	0.208822	0.208822	0.208822	0.208822	1
nitrogenase activity	GO:0016163	2	2	0.91	0.208822	0.208822	0.208822	0.208822	1
cysteine-type carboxypeptidase activity	GO:0016807	2	2	0.91	0.208822	0.208822	0.208822	0.208822	1
ligand-dependent nuclear receptor transcription coactivator activity	GO:0030374	2	2	0.91	0.208822	0.208822	0.208822	0.208822	1
cAMP binding	GO:0030552	2	2	0.91	0.208822	0.208822	0.208822	0.208822	1
guanine/thymine mispair binding	GO:0032137	2	2	0.91	0.208822	0.208822	0.208822	0.208822	1
MutSalpha complex binding	GO:0032407	2	2	0.91	0.208822	0.208822	0.208822	0.208822	1
cobyrinic acid a,c-diamide synthase activity	GO:0042242	2	2	0.91	0.208822	0.208822	0.208822	0.208822	1
electron transporter, transferring electrons within cytochrome b6/f complex of photosystem II activity	GO:0045158	2	2	0.91	0.208822	0.208822	0.208822	0.208822	1
galactosylxylosylprotein 3-beta-galactosyltransferase activity	GO:0047220	2	2	0.91	0.208822	0.208822	0.208822	0.208822	1
protein N-terminus binding	GO:0047485	2	2	0.91	0.208822	0.208822	0.208822	0.208822	1
aryl-alcohol dehydrogenase (NADP+) activity	GO:0047681	2	2	0.91	0.208822	0.208822	0.208822	0.208822	1
ferredoxin-nitrite reductase activity	GO:0048307	2	2	0.91	0.208822	0.208822	0.208822	0.208822	1
cobaltochelatase activity	GO:0051116	2	2	0.91	0.208822	0.208822	0.208822	0.208822	1
aromatase activity	GO:0070330	2	2	0.91	0.208822	0.208822	0.208822	0.208822	1
(S)-2-(5-amino-1-(5-phospho-D-ribosyl)imidazole-4-carboxamido)succinate AMP-lyase (fumarate-forming) activity	GO:0070626	2	2	0.91	0.208822	0.208822	0.208822	0.208822	1
ATP-dependent peptidase activity	GO:0004176	52	27	23.76	0.222492	0.222492	0.222492	0.222492	0.519231
ATPase activity, coupled	GO:0042623	675	356	308.46	0.000121208	0.280344	0.248631	0.248631	0.527407
transferase activity, transferring nitrogenous groups	GO:0016769	111	58	50.72	0.0981294	0.0981294	0.250589	0.0981294	0.522523
AMP deaminase activity	GO:0003876	4	3	1.83	0.250879	0.250879	0.250879	0.250879	0.75
1-(5-phosphoribosyl)-5-[(5-phosphoribosylamino)methylideneamino]imidazole-4-carboxamide isomerase activity	GO:0003949	4	3	1.83	0.250879	0.250879	0.250879	0.250879	0.75
allantoinase activity	GO:0004038	4	3	1.83	0.250879	0.250879	0.250879	0.250879	0.75
3-oxoacyl-[acyl-carrier-protein] reductase activity	GO:0004316	4	3	1.83	0.250879	0.250879	0.250879	0.250879	0.75
glutamate-cysteine ligase activity	GO:0004357	4	3	1.83	0.250879	0.250879	0.250879	0.250879	0.75
hydroxymethylbilane synthase activity	GO:0004418	4	3	1.83	0.250879	0.250879	0.250879	0.250879	0.75
hydroxymethylglutaryl-CoA lyase activity	GO:0004419	4	3	1.83	0.250879	0.250879	0.250879	0.250879	0.75
ketol-acid reductoisomerase activity	GO:0004455	4	3	1.83	0.250879	0.250879	0.250879	0.250879	0.75
L-lactate dehydrogenase activity	GO:0004459	4	3	1.83	0.250879	0.250879	0.250879	0.250879	0.75
alpha,alpha-trehalase activity	GO:0004555	4	3	1.83	0.250879	0.250879	0.250879	0.250879	0.75
phosphoserine phosphatase activity	GO:0004647	4	3	1.83	0.250879	0.250879	0.250879	0.250879	0.75
UDP-galactose transmembrane transporter activity	GO:0005459	4	3	1.83	0.250879	0.250879	0.250879	0.250879	0.75
UDP-glucose transmembrane transporter activity	GO:0005460	4	3	1.83	0.250879	0.250879	0.250879	0.250879	0.75
riboflavin kinase activity	GO:0008531	4	3	1.83	0.250879	0.250879	0.250879	0.250879	0.75
D-alanine-D-alanine ligase activity	GO:0008716	4	3	1.83	0.250879	0.250879	0.250879	0.250879	0.75
mannose-1-phosphate guanylyltransferase (GDP) activity	GO:0008928	4	3	1.83	0.250879	0.250879	0.250879	0.250879	0.75
phosphoribulokinase activity	GO:0008974	4	3	1.83	0.250879	0.250879	0.250879	0.250879	0.75
L-arabinokinase activity	GO:0009702	4	3	1.83	0.250879	0.250879	0.250879	0.250879	0.75
manganese:hydrogen antiporter activity	GO:0010486	4	3	1.83	0.250879	0.250879	0.250879	0.250879	0.75
thermospermine synthase activity	GO:0010487	4	3	1.83	0.250879	0.250879	0.250879	0.250879	0.75
delta12-fatty acid dehydrogenase activity	GO:0016720	4	3	1.83	0.250879	0.250879	0.250879	0.250879	0.75
geranylgeranyl-diphosphate geranylgeranyltransferase activity	GO:0016767	4	3	1.83	0.250879	0.250879	0.250879	0.250879	0.75
protein complex scaffold	GO:0032947	4	3	1.83	0.250879	0.250879	0.250879	0.250879	0.75
geranylgeranyl reductase activity	GO:0045550	4	3	1.83	0.250879	0.250879	0.250879	0.250879	0.75
malate dehydrogenase (NADP+) activity	GO:0046554	4	3	1.83	0.250879	0.250879	0.250879	0.250879	0.75
GDP-mannose 3,5-epimerase activity	GO:0047918	4	3	1.83	0.250879	0.250879	0.250879	0.250879	0.75
serine-glyoxylate transaminase activity	GO:0050281	4	3	1.83	0.250879	0.250879	0.250879	0.250879	0.75
phosphoglucan, water dikinase activity	GO:0051752	4	3	1.83	0.250879	0.250879	0.250879	0.250879	0.75
phosphotransferase activity, for other substituted phosphate groups	GO:0016780	24	11	10.97	0.573464	0.573464	0.250934	0.573464	0.458333
channel activity	GO:0015267	196	74	89.57	0.98997	0.98997	0.251679	0.98997	0.377551
ribokinase activity	GO:0004747	24	13	10.97	0.264201	0.264201	0.264201	0.264201	0.541667
phosphotransferase activity, phosphate group as acceptor	GO:0016776	61	40	27.88	0.00137541	0.0162233	0.266267	0.0162233	0.655738
G-protein coupled receptor activity	GO:0004930	18	12	8.23	0.0605725	0.0605725	0.266759	0.0605725	0.666667
ATPase activator activity	GO:0001671	6	4	2.74	0.266907	0.266907	0.266907	0.266907	0.666667
1,4-alpha-glucan branching enzyme activity	GO:0003844	6	4	2.74	0.266907	0.266907	0.266907	0.266907	0.666667
3-hydroxyacyl-CoA dehydrogenase activity	GO:0003857	6	4	2.74	0.266907	0.266907	0.266907	0.266907	0.666667
NADPH-hemoprotein reductase activity	GO:0003958	6	4	2.74	0.266907	0.266907	0.266907	0.266907	0.666667
cystathionine gamma-synthase activity	GO:0003962	6	4	2.74	0.266907	0.266907	0.266907	0.266907	0.666667
acetate-CoA ligase activity	GO:0003987	6	4	2.74	0.266907	0.266907	0.266907	0.266907	0.666667
adenosylhomocysteinase activity	GO:0004013	6	4	2.74	0.266907	0.266907	0.266907	0.266907	0.666667
4-alpha-glucanotransferase activity	GO:0004134	6	4	2.74	0.266907	0.266907	0.266907	0.266907	0.666667
oxoglutarate dehydrogenase (succinyl-transferring) activity	GO:0004591	6	4	2.74	0.266907	0.266907	0.266907	0.266907	0.666667
procollagen-proline 4-dioxygenase activity	GO:0004656	6	4	2.74	0.266907	0.266907	0.266907	0.266907	0.666667
shikimate 5-dehydrogenase activity	GO:0004764	6	4	2.74	0.266907	0.266907	0.266907	0.266907	0.666667
threonine synthase activity	GO:0004795	6	4	2.74	0.266907	0.266907	0.266907	0.266907	0.666667
tyrosine decarboxylase activity	GO:0004837	6	4	2.74	0.266907	0.266907	0.266907	0.266907	0.666667
uroporphyrinogen decarboxylase activity	GO:0004853	6	4	2.74	0.266907	0.266907	0.266907	0.266907	0.666667
3-hydroxyisobutyrate dehydrogenase activity	GO:0008442	6	4	2.74	0.266907	0.266907	0.266907	0.266907	0.666667
arginine decarboxylase activity	GO:0008792	6	4	2.74	0.266907	0.266907	0.266907	0.266907	0.666667
calcium-dependent protein serine/threonine kinase activity	GO:0009931	6	4	2.74	0.266907	0.266907	0.266907	0.266907	0.666667
cysteine desulfurase activity	GO:0031071	6	4	2.74	0.266907	0.266907	0.266907	0.266907	0.666667
phosphogluconate dehydrogenase (decarboxylating) activity	GO:0004616	22	12	10.05	0.267098	0.267098	0.267098	0.267098	0.545455
ATP-dependent DNA helicase activity	GO:0004003	26	15	11.88	0.151237	0.151237	0.269715	0.151237	0.576923
chitin binding	GO:0008061	18	10	8.23	0.272371	0.272371	0.272371	0.272371	0.555556
ferredoxin reductase activity	GO:0008937	14	11	6.4	0.0130912	0.0130912	0.273622	0.0130912	0.785714
phosphoglycerate mutase activity	GO:0004619	11	8	5.03	0.0668581	0.0668581	0.273733	0.0668581	0.727273
DNA-(apurinic or apyrimidinic site) lyase activity	GO:0003906	11	7	5.03	0.186264	0.186264	0.273801	0.186264	0.636364
NAD+ kinase activity	GO:0003951	8	5	3.66	0.273844	0.273844	0.273844	0.273844	0.625
glutamate decarboxylase activity	GO:0004351	8	5	3.66	0.273844	0.273844	0.273844	0.273844	0.625
transketolase activity	GO:0004802	8	5	3.66	0.273844	0.273844	0.273844	0.273844	0.625
cysteine-tRNA ligase activity	GO:0004817	8	5	3.66	0.273844	0.273844	0.273844	0.273844	0.625
5S rRNA binding	GO:0008097	8	5	3.66	0.273844	0.273844	0.273844	0.273844	0.625
sialyltransferase activity	GO:0008373	8	5	3.66	0.273844	0.273844	0.273844	0.273844	0.625
L-ascorbate oxidase activity	GO:0008447	8	5	3.66	0.273844	0.273844	0.273844	0.273844	0.625
fructokinase activity	GO:0008865	8	5	3.66	0.273844	0.273844	0.273844	0.273844	0.625
L-aspartate:2-oxoglutarate aminotransferase activity	GO:0004069	16	9	7.31	0.274552	0.274552	0.274552	0.274552	0.5625
voltage-gated chloride channel activity	GO:0005247	16	9	7.31	0.274552	0.274552	0.274552	0.274552	0.5625
5'-3' exonuclease activity	GO:0008409	15	9	6.85	0.196682	0.196682	0.276161	0.196682	0.6
branched-chain-amino-acid transaminase activity	GO:0004084	14	8	6.4	0.27621	0.27621	0.27621	0.27621	0.571429
phosphatidylinositol phospholipase C activity	GO:0004435	14	8	6.4	0.27621	0.27621	0.27621	0.27621	0.571429
ARF guanyl-nucleotide exchange factor activity	GO:0005086	14	8	6.4	0.27621	0.27621	0.27621	0.27621	0.571429
L-malate dehydrogenase activity	GO:0030060	14	8	6.4	0.27621	0.27621	0.27621	0.27621	0.571429
DNA photolyase activity	GO:0003913	14	9	6.4	0.12977	0.12977	0.276485	0.12977	0.642857
adenosylmethionine decarboxylase activity	GO:0004014	10	6	4.57	0.276574	0.276574	0.276574	0.276574	0.6
glycerol-3-phosphate dehydrogenase [NAD+] activity	GO:0004367	10	6	4.57	0.276574	0.276574	0.276574	0.276574	0.6
ribose-5-phosphate isomerase activity	GO:0004751	10	6	4.57	0.276574	0.276574	0.276574	0.276574	0.6
ATP transmembrane transporter activity	GO:0005347	10	6	4.57	0.276574	0.276574	0.276574	0.276574	0.6
glycogenin glucosyltransferase activity	GO:0008466	10	6	4.57	0.276574	0.276574	0.276574	0.276574	0.6
carbon-nitrogen ligase activity, with glutamine as amido-N-donor	GO:0016884	37	22	16.91	0.0649383	0.0649383	0.276754	0.0649383	0.594595
aspartate kinase activity	GO:0004072	12	7	5.48	0.277051	0.277051	0.277051	0.277051	0.583333
ribose phosphate diphosphokinase activity	GO:0004749	12	7	5.48	0.277051	0.277051	0.277051	0.277051	0.583333
ferric iron binding	GO:0008199	12	7	5.48	0.277051	0.277051	0.277051	0.277051	0.583333
ribosome binding	GO:0043022	12	7	5.48	0.277051	0.277051	0.277051	0.277051	0.583333
UDP-glucuronate 4-epimerase activity	GO:0050378	12	7	5.48	0.277051	0.277051	0.277051	0.277051	0.583333
GTPase binding	GO:0051020	39	10	17.82	0.996997	0.996997	0.27728	0.996997	0.25641
carbohydrate transmembrane transporter activity	GO:0015144	160	48	73.12	0.999983	0.999983	0.278609	0.999983	0.3
single-stranded DNA binding	GO:0003697	45	23	20.56	0.280309	0.280309	0.280309	0.280309	0.511111
DNA-dependent ATPase activity	GO:0008094	71	38	32.45	0.114147	0.114147	0.298153	0.114147	0.535211
double-stranded RNA binding	GO:0003725	37	19	16.91	0.29867	0.29867	0.29867	0.29867	0.513514
exonuclease activity	GO:0004527	113	58	51.64	0.133793	0.133793	0.303011	0.133793	0.513274
histone acetyltransferase activity	GO:0004402	31	16	14.17	0.314162	0.314162	0.314162	0.314162	0.516129
calmodulin-dependent protein kinase activity	GO:0004683	81	46	37.02	0.0292488	0.314787	0.314787	0.314787	0.567901
RNA methyltransferase activity	GO:0008173	54	30	24.68	0.0938498	0.0938498	0.325046	0.0938498	0.555556
mismatched DNA binding	GO:0030983	26	15	11.88	0.151237	0.151237	0.33774	0.151237	0.576923
quinone binding	GO:0048038	21	11	9.6	0.344617	0.344617	0.344617	0.344617	0.52381
cysteine-type endopeptidase activity	GO:0004197	91	44	41.59	0.34244	0.34244	0.347495	0.34244	0.483516
hydrogen-exporting ATPase activity, phosphorylative mechanism	GO:0008553	15	8	6.85	0.367099	0.367099	0.367099	0.367099	0.533333
bile acid:sodium symporter activity	GO:0008508	13	7	5.94	0.375659	0.375659	0.375659	0.375659	0.538462
RNA polymerase II transcription mediator activity	GO:0016455	32	16	14.62	0.37632	0.37632	0.37632	0.37632	0.5
heme binding	GO:0020037	536	249	244.94	0.377304	0.377304	0.377304	0.377304	0.464552
nucleoside-triphosphatase activity	GO:0017111	1579	853	721.57	5.65032e-12	0.629771	0.380589	0.380589	0.540215
amidase activity	GO:0004040	11	6	5.03	0.384947	0.384947	0.384947	0.384947	0.545455
asparagine synthase (glutamine-hydrolyzing) activity	GO:0004066	11	6	5.03	0.384947	0.384947	0.384947	0.384947	0.545455
enoyl-CoA hydratase activity	GO:0004300	11	6	5.03	0.384947	0.384947	0.384947	0.384947	0.545455
hydroxyacylglutathione hydrolase activity	GO:0004416	11	6	5.03	0.384947	0.384947	0.384947	0.384947	0.545455
isocitrate dehydrogenase (NAD+) activity	GO:0004449	11	6	5.03	0.384947	0.384947	0.384947	0.384947	0.545455
aspartate-tRNA ligase activity	GO:0004815	11	6	5.03	0.384947	0.384947	0.384947	0.384947	0.545455
hydrogen-translocating pyrophosphatase activity	GO:0009678	11	6	5.03	0.384947	0.384947	0.384947	0.384947	0.545455
pseudouridine synthase activity	GO:0009982	45	22	20.56	0.388286	0.388286	0.388286	0.388286	0.488889
dihydrolipoyl dehydrogenase activity	GO:0004148	9	5	4.11	0.395153	0.395153	0.395153	0.395153	0.555556
methionine adenosyltransferase activity	GO:0004478	9	5	4.11	0.395153	0.395153	0.395153	0.395153	0.555556
magnesium chelatase activity	GO:0016851	9	5	4.11	0.395153	0.395153	0.395153	0.395153	0.555556
sucrose-phosphatase activity	GO:0050307	9	5	4.11	0.395153	0.395153	0.395153	0.395153	0.555556
dicarboxylic acid transmembrane transporter activity	GO:0005310	18	8	8.23	0.63147	0.63147	0.395246	0.63147	0.444444
DNA primase activity	GO:0003896	7	4	3.2	0.406577	0.406577	0.406577	0.406577	0.571429
acetolactate synthase activity	GO:0003984	7	4	3.2	0.406577	0.406577	0.406577	0.406577	0.571429
aconitate hydratase activity	GO:0003994	7	4	3.2	0.406577	0.406577	0.406577	0.406577	0.571429
aminomethyltransferase activity	GO:0004047	7	4	3.2	0.406577	0.406577	0.406577	0.406577	0.571429
coproporphyrinogen oxidase activity	GO:0004109	7	4	3.2	0.406577	0.406577	0.406577	0.406577	0.571429
pantothenate kinase activity	GO:0004594	7	4	3.2	0.406577	0.406577	0.406577	0.406577	0.571429
phosphoglucomutase activity	GO:0004614	7	4	3.2	0.406577	0.406577	0.406577	0.406577	0.571429
ribulose-phosphate 3-epimerase activity	GO:0004750	7	4	3.2	0.406577	0.406577	0.406577	0.406577	0.571429
succinate-CoA ligase (GDP-forming) activity	GO:0004776	7	4	3.2	0.406577	0.406577	0.406577	0.406577	0.571429
thioredoxin-disulfide reductase activity	GO:0004791	7	4	3.2	0.406577	0.406577	0.406577	0.406577	0.571429
lysine-tRNA ligase activity	GO:0004824	7	4	3.2	0.406577	0.406577	0.406577	0.406577	0.571429
phenylalanine-tRNA ligase activity	GO:0004826	7	4	3.2	0.406577	0.406577	0.406577	0.406577	0.571429
tyrosine-tRNA ligase activity	GO:0004831	7	4	3.2	0.406577	0.406577	0.406577	0.406577	0.571429
Rho GDP-dissociation inhibitor activity	GO:0005094	7	4	3.2	0.406577	0.406577	0.406577	0.406577	0.571429
1-deoxy-D-xylulose-5-phosphate synthase activity	GO:0008661	7	4	3.2	0.406577	0.406577	0.406577	0.406577	0.571429
cyclopropane-fatty-acyl-phospholipid synthase activity	GO:0008825	7	4	3.2	0.406577	0.406577	0.406577	0.406577	0.571429
nickel ion transmembrane transporter activity	GO:0015099	7	4	3.2	0.406577	0.406577	0.406577	0.406577	0.571429
ADP transmembrane transporter activity	GO:0015217	7	4	3.2	0.406577	0.406577	0.406577	0.406577	0.571429
nickel ion binding	GO:0016151	7	4	3.2	0.406577	0.406577	0.406577	0.406577	0.571429
protochlorophyllide reductase activity	GO:0016630	7	4	3.2	0.406577	0.406577	0.406577	0.406577	0.571429
D-erythro-sphingosine kinase activity	GO:0017050	7	4	3.2	0.406577	0.406577	0.406577	0.406577	0.571429
histone methyltransferase activity (H3-K4 specific)	GO:0042800	7	4	3.2	0.406577	0.406577	0.406577	0.406577	0.571429
disulfide oxidoreductase activity	GO:0015036	104	45	47.53	0.723938	0.723938	0.406826	0.723938	0.432692
ubiquitin thiolesterase activity	GO:0004221	82	39	37.47	0.40868	0.40868	0.40868	0.40868	0.47561
transcription coactivator activity	GO:0003713	41	21	18.74	0.289201	0.289201	0.411972	0.289201	0.512195
acetyltransferase activity	GO:0016407	151	86	69	0.00350196	0.447664	0.418674	0.418674	0.569536
potassium channel activity	GO:0005267	51	27	23.31	0.184291	0.184291	0.419536	0.184291	0.529412
deaminase activity	GO:0019239	33	18	15.08	0.198541	0.198541	0.419586	0.198541	0.545455
recombinase activity	GO:0000150	5	3	2.28	0.419728	0.419728	0.419728	0.419728	0.6
choline-phosphate cytidylyltransferase activity	GO:0004105	5	3	2.28	0.419728	0.419728	0.419728	0.419728	0.6
dihydropteroate synthase activity	GO:0004156	5	3	2.28	0.419728	0.419728	0.419728	0.419728	0.6
farnesyl-diphosphate farnesyltransferase activity	GO:0004310	5	3	2.28	0.419728	0.419728	0.419728	0.419728	0.6
fumarate hydratase activity	GO:0004333	5	3	2.28	0.419728	0.419728	0.419728	0.419728	0.6
glycerone kinase activity	GO:0004371	5	3	2.28	0.419728	0.419728	0.419728	0.419728	0.6
glycylpeptide N-tetradecanoyltransferase activity	GO:0004379	5	3	2.28	0.419728	0.419728	0.419728	0.419728	0.6
isocitrate lyase activity	GO:0004451	5	3	2.28	0.419728	0.419728	0.419728	0.419728	0.6
polyribonucleotide nucleotidyltransferase activity	GO:0004654	5	3	2.28	0.419728	0.419728	0.419728	0.419728	0.6
proline dehydrogenase activity	GO:0004657	5	3	2.28	0.419728	0.419728	0.419728	0.419728	0.6
thiamine-phosphate diphosphorylase activity	GO:0004789	5	3	2.28	0.419728	0.419728	0.419728	0.419728	0.6
glutamine-tRNA ligase activity	GO:0004819	5	3	2.28	0.419728	0.419728	0.419728	0.419728	0.6
tubulin-tyrosine ligase activity	GO:0004835	5	3	2.28	0.419728	0.419728	0.419728	0.419728	0.6
4-alpha-hydroxytetrahydrobiopterin dehydratase activity	GO:0008124	5	3	2.28	0.419728	0.419728	0.419728	0.419728	0.6
hedgehog receptor activity	GO:0008158	5	3	2.28	0.419728	0.419728	0.419728	0.419728	0.6
tRNA (guanine-N7-)-methyltransferase activity	GO:0008176	5	3	2.28	0.419728	0.419728	0.419728	0.419728	0.6
GDP-mannose 4,6-dehydratase activity	GO:0008446	5	3	2.28	0.419728	0.419728	0.419728	0.419728	0.6
methylthioadenosine nucleosidase activity	GO:0008930	5	3	2.28	0.419728	0.419728	0.419728	0.419728	0.6
copper uptake transmembrane transporter activity	GO:0015088	5	3	2.28	0.419728	0.419728	0.419728	0.419728	0.6
arsenite-transporting ATPase activity	GO:0015446	5	3	2.28	0.419728	0.419728	0.419728	0.419728	0.6
tetracycline:hydrogen antiporter activity	GO:0015520	5	3	2.28	0.419728	0.419728	0.419728	0.419728	0.6
spermine synthase activity	GO:0016768	5	3	2.28	0.419728	0.419728	0.419728	0.419728	0.6
TBP-class protein binding	GO:0017025	5	3	2.28	0.419728	0.419728	0.419728	0.419728	0.6
phosphatidylinositol N-acetylglucosaminyltransferase activity	GO:0017176	5	3	2.28	0.419728	0.419728	0.419728	0.419728	0.6
5-formyltetrahydrofolate cyclo-ligase activity	GO:0030272	5	3	2.28	0.419728	0.419728	0.419728	0.419728	0.6
chlorophyll(ide) b reductase activity	GO:0034256	5	3	2.28	0.419728	0.419728	0.419728	0.419728	0.6
peptide deformylase activity	GO:0042586	5	3	2.28	0.419728	0.419728	0.419728	0.419728	0.6
ATP-dependent 3'-5' DNA helicase activity	GO:0043140	5	3	2.28	0.419728	0.419728	0.419728	0.419728	0.6
4-hydroxy-3-methylbut-2-en-1-yl diphosphate synthase activity	GO:0046429	5	3	2.28	0.419728	0.419728	0.419728	0.419728	0.6
NAD transporter activity	GO:0051724	5	3	2.28	0.419728	0.419728	0.419728	0.419728	0.6
transaminase activity	GO:0008483	107	55	48.9	0.13806	0.13806	0.420062	0.13806	0.514019
purine ribonucleotide binding	GO:0032555	4049	2426	1850.31	1.65865e-85	0.312095	0.433634	0.312095	0.59916
nucleoside-triphosphate diphosphatase activity	GO:0047429	5	3	2.28	0.419728	0.419728	0.435622	0.419728	0.6
S-adenosylmethionine transmembrane transporter activity	GO:0000095	3	2	1.37	0.435626	0.435626	0.435626	0.435626	0.666667
alpha-1,3-mannosylglycoprotein 2-beta-N-acetylglucosaminyltransferase activity	GO:0003827	3	2	1.37	0.435626	0.435626	0.435626	0.435626	0.666667
beta-ureidopropionase activity	GO:0003837	3	2	1.37	0.435626	0.435626	0.435626	0.435626	0.666667
4-hydroxyphenylpyruvate dioxygenase activity	GO:0003868	3	2	1.37	0.435626	0.435626	0.435626	0.435626	0.666667
CDP-diacylglycerol-serine O-phosphatidyltransferase activity	GO:0003882	3	2	1.37	0.435626	0.435626	0.435626	0.435626	0.666667
GTP cyclohydrolase I activity	GO:0003934	3	2	1.37	0.435626	0.435626	0.435626	0.435626	0.666667
IMP cyclohydrolase activity	GO:0003937	3	2	1.37	0.435626	0.435626	0.435626	0.435626	0.666667
N2-acetyl-L-ornithine:2-oxoglutarate 5-aminotransferase activity	GO:0003992	3	2	1.37	0.435626	0.435626	0.435626	0.435626	0.666667
acylphosphatase activity	GO:0003998	3	2	1.37	0.435626	0.435626	0.435626	0.435626	0.666667
adenylosuccinate synthase activity	GO:0004019	3	2	1.37	0.435626	0.435626	0.435626	0.435626	0.666667
argininosuccinate synthase activity	GO:0004055	3	2	1.37	0.435626	0.435626	0.435626	0.435626	0.666667
aspartate carbamoyltransferase activity	GO:0004070	3	2	1.37	0.435626	0.435626	0.435626	0.435626	0.666667
biotin synthase activity	GO:0004076	3	2	1.37	0.435626	0.435626	0.435626	0.435626	0.666667
ethanolamine-phosphate cytidylyltransferase activity	GO:0004306	3	2	1.37	0.435626	0.435626	0.435626	0.435626	0.666667
enoyl-[acyl-carrier-protein] reductase (NADH) activity	GO:0004318	3	2	1.37	0.435626	0.435626	0.435626	0.435626	0.666667
fumarylacetoacetase activity	GO:0004334	3	2	1.37	0.435626	0.435626	0.435626	0.435626	0.666667
glutamate 5-kinase activity	GO:0004349	3	2	1.37	0.435626	0.435626	0.435626	0.435626	0.666667
glutamate N-acetyltransferase activity	GO:0004358	3	2	1.37	0.435626	0.435626	0.435626	0.435626	0.666667
glutamine-fructose-6-phosphate transaminase (isomerizing) activity	GO:0004360	3	2	1.37	0.435626	0.435626	0.435626	0.435626	0.666667
histidinol dehydrogenase activity	GO:0004399	3	2	1.37	0.435626	0.435626	0.435626	0.435626	0.666667
hydroxyethylthiazole kinase activity	GO:0004417	3	2	1.37	0.435626	0.435626	0.435626	0.435626	0.666667
hydroxymethylglutaryl-CoA synthase activity	GO:0004421	3	2	1.37	0.435626	0.435626	0.435626	0.435626	0.666667
D-lactate dehydrogenase (cytochrome) activity	GO:0004458	3	2	1.37	0.435626	0.435626	0.435626	0.435626	0.666667
ornithine carbamoyltransferase activity	GO:0004585	3	2	1.37	0.435626	0.435626	0.435626	0.435626	0.666667
orotate phosphoribosyltransferase activity	GO:0004588	3	2	1.37	0.435626	0.435626	0.435626	0.435626	0.666667
orotidine-5'-phosphate decarboxylase activity	GO:0004590	3	2	1.37	0.435626	0.435626	0.435626	0.435626	0.666667
phosphoadenylyl-sulfate reductase (thioredoxin) activity	GO:0004604	3	2	1.37	0.435626	0.435626	0.435626	0.435626	0.666667
phosphomannomutase activity	GO:0004615	3	2	1.37	0.435626	0.435626	0.435626	0.435626	0.666667
phosphoribosylamine-glycine ligase activity	GO:0004637	3	2	1.37	0.435626	0.435626	0.435626	0.435626	0.666667
phosphoribosylformylglycinamidine cyclo-ligase activity	GO:0004641	3	2	1.37	0.435626	0.435626	0.435626	0.435626	0.666667
phosphoribosylformylglycinamidine synthase activity	GO:0004642	3	2	1.37	0.435626	0.435626	0.435626	0.435626	0.666667
phosphoribosylaminoimidazolecarboxamide formyltransferase activity	GO:0004643	3	2	1.37	0.435626	0.435626	0.435626	0.435626	0.666667
riboflavin synthase activity	GO:0004746	3	2	1.37	0.435626	0.435626	0.435626	0.435626	0.666667
succinate-semialdehyde dehydrogenase activity	GO:0004777	3	2	1.37	0.435626	0.435626	0.435626	0.435626	0.666667
thymidylate kinase activity	GO:0004798	3	2	1.37	0.435626	0.435626	0.435626	0.435626	0.666667
uroporphyrinogen-III synthase activity	GO:0004852	3	2	1.37	0.435626	0.435626	0.435626	0.435626	0.666667
succinate dehydrogenase (ubiquinone) activity	GO:0008177	3	2	1.37	0.435626	0.435626	0.435626	0.435626	0.666667
ferrous iron binding	GO:0008198	3	2	1.37	0.435626	0.435626	0.435626	0.435626	0.666667
dipeptidyl-peptidase activity	GO:0008239	3	2	1.37	0.435626	0.435626	0.435626	0.435626	0.666667
tripeptidyl-peptidase activity	GO:0008240	3	2	1.37	0.435626	0.435626	0.435626	0.435626	0.666667
glycerate dehydrogenase activity	GO:0008465	3	2	1.37	0.435626	0.435626	0.435626	0.435626	0.666667
pyridoxal kinase activity	GO:0008478	3	2	1.37	0.435626	0.435626	0.435626	0.435626	0.666667
sphinganine kinase activity	GO:0008481	3	2	1.37	0.435626	0.435626	0.435626	0.435626	0.666667
sulfite oxidase activity	GO:0008482	3	2	1.37	0.435626	0.435626	0.435626	0.435626	0.666667
sulfuric ester hydrolase activity	GO:0008484	3	2	1.37	0.435626	0.435626	0.435626	0.435626	0.666667
oxidized purine base lesion DNA N-glycosylase activity	GO:0008534	3	2	1.37	0.435626	0.435626	0.435626	0.435626	0.666667
quinolinate synthetase A activity	GO:0008987	3	2	1.37	0.435626	0.435626	0.435626	0.435626	0.666667
four-way junction helicase activity	GO:0009378	3	2	1.37	0.435626	0.435626	0.435626	0.435626	0.666667
plastoquinol-plastocyanin reductase activity	GO:0009496	3	2	1.37	0.435626	0.435626	0.435626	0.435626	0.666667
zeaxanthin epoxidase [overall] activity	GO:0009540	3	2	1.37	0.435626	0.435626	0.435626	0.435626	0.666667
nitrate reductase (NADH) activity	GO:0009703	3	2	1.37	0.435626	0.435626	0.435626	0.435626	0.666667
sterol delta7 reductase activity	GO:0009918	3	2	1.37	0.435626	0.435626	0.435626	0.435626	0.666667
molybdate ion transmembrane transporter activity	GO:0015098	3	2	1.37	0.435626	0.435626	0.435626	0.435626	0.666667
naringenin-chalcone synthase activity	GO:0016210	3	2	1.37	0.435626	0.435626	0.435626	0.435626	0.666667
mRNA (2'-O-methyladenosine-N6-)-methyltransferase activity	GO:0016422	3	2	1.37	0.435626	0.435626	0.435626	0.435626	0.666667
galactonolactone dehydrogenase activity	GO:0016633	3	2	1.37	0.435626	0.435626	0.435626	0.435626	0.666667
dihydropyrimidine dehydrogenase (NADP+) activity	GO:0017113	3	2	1.37	0.435626	0.435626	0.435626	0.435626	0.666667
sodium:dicarboxylate symporter activity	GO:0017153	3	2	1.37	0.435626	0.435626	0.435626	0.435626	0.666667
S-formylglutathione hydrolase activity	GO:0018738	3	2	1.37	0.435626	0.435626	0.435626	0.435626	0.666667
phosphatase activator activity	GO:0019211	3	2	1.37	0.435626	0.435626	0.435626	0.435626	0.666667
1-deoxy-D-xylulose-5-phosphate reductoisomerase activity	GO:0030604	3	2	1.37	0.435626	0.435626	0.435626	0.435626	0.666667
endoplasmic reticulum signal peptide binding	GO:0030942	3	2	1.37	0.435626	0.435626	0.435626	0.435626	0.666667
UMP kinase activity	GO:0033862	3	2	1.37	0.435626	0.435626	0.435626	0.435626	0.666667
4-aminobutyrate:pyruvate transaminase activity	GO:0034387	3	2	1.37	0.435626	0.435626	0.435626	0.435626	0.666667
acireductone synthase activity	GO:0043874	3	2	1.37	0.435626	0.435626	0.435626	0.435626	0.666667
uridine nucleosidase activity	GO:0045437	3	2	1.37	0.435626	0.435626	0.435626	0.435626	0.666667
violaxanthin de-epoxidase activity	GO:0046422	3	2	1.37	0.435626	0.435626	0.435626	0.435626	0.666667
allantoate deiminase activity	GO:0047652	3	2	1.37	0.435626	0.435626	0.435626	0.435626	0.666667
magnesium-protoporphyrin IX monomethyl ester (oxidative) cyclase activity	GO:0048529	3	2	1.37	0.435626	0.435626	0.435626	0.435626	0.666667
sedoheptulose-bisphosphatase activity	GO:0050278	3	2	1.37	0.435626	0.435626	0.435626	0.435626	0.666667
2-C-methyl-D-erythritol 4-phosphate cytidylyltransferase activity	GO:0050518	3	2	1.37	0.435626	0.435626	0.435626	0.435626	0.666667
4-hydroxy-3-methylbut-2-en-1-yl diphosphate reductase activity	GO:0051745	3	2	1.37	0.435626	0.435626	0.435626	0.435626	0.666667
S-(hydroxymethyl)glutathione dehydrogenase activity	GO:0051903	3	2	1.37	0.435626	0.435626	0.435626	0.435626	0.666667
cellobiose glucosidase activity	GO:0080079	3	2	1.37	0.435626	0.435626	0.435626	0.435626	0.666667
cytoskeletal protein binding	GO:0008092	167	58	76.32	0.998462	0.998462	0.436615	0.998462	0.347305
hydrolase activity, acting on ester bonds	GO:0016788	1680	684	767.73	0.99999	1	0.444904	0.99999	0.407143
UDP-glucose 4-epimerase activity	GO:0003978	18	9	8.23	0.445892	0.445892	0.445892	0.445892	0.5
protein phosphatase type 2A regulator activity	GO:0008601	31	15	14.17	0.45019	0.45019	0.45019	0.45019	0.483871
peptidase activity, acting on L-amino acid peptides	GO:0070011	959	459	438.24	0.0909339	0.89403	0.45625	0.45625	0.478624
nucleoside binding	GO:0001882	34	30	15.54	2.78323e-07	0.456494	0.456494	0.456494	0.882353
alkali metal ion binding	GO:0031420	39	28	17.82	0.000867904	0.456643	0.456643	0.456643	0.717949
oxidoreductase activity, acting on CH or CH2 groups	GO:0016725	20	13	9.14	0.0657163	0.0657163	0.456864	0.0657163	0.65
phosphonate transmembrane transporter activity	GO:0015604	7	7	3.2	0.00415814	0.456866	0.456866	0.456866	1
hydrolase activity, hydrolyzing N-glycosyl compounds	GO:0016799	45	24	20.56	0.189464	0.815544	0.456878	0.456878	0.533333
pyruvate dehydrogenase activity	GO:0004738	17	11	7.77	0.0918381	0.0918381	0.456886	0.0918381	0.647059
mismatch repair complex binding	GO:0032404	4	4	1.83	0.0435992	0.0435992	0.456923	0.0435992	1
carboxyl- or carbamoyltransferase activity	GO:0016743	7	5	3.2	0.162155	0.162155	0.456936	0.162155	0.714286
tRNA methyltransferase activity	GO:0008175	15	8	6.85	0.367099	0.367099	0.456958	0.367099	0.533333
single base insertion or deletion binding	GO:0032138	2	2	0.91	0.208822	0.208822	0.456961	0.208822	1
rRNA (adenine) methyltransferase activity	GO:0016433	5	3	2.28	0.419728	0.419728	0.456974	0.419728	0.6
four-way junction DNA binding	GO:0000400	1	1	0.46	0.45698	0.45698	0.45698	0.45698	1
Y-form DNA binding	GO:0000403	1	1	0.46	0.45698	0.45698	0.45698	0.45698	1
bubble DNA binding	GO:0000405	1	1	0.46	0.45698	0.45698	0.45698	0.45698	1
retinal dehydrogenase activity	GO:0001758	1	1	0.46	0.45698	0.45698	0.45698	0.45698	1
transcription corepressor activity	GO:0003714	1	1	0.46	0.45698	0.45698	0.45698	0.45698	1
lysozyme activity	GO:0003796	1	1	0.46	0.45698	0.45698	0.45698	0.45698	1
methylated-DNA-[protein]-cysteine S-methyltransferase activity	GO:0003908	1	1	0.46	0.45698	0.45698	0.45698	0.45698	1
DNA ligase (NAD+) activity	GO:0003911	1	1	0.46	0.45698	0.45698	0.45698	0.45698	1
NADPH:quinone reductase activity	GO:0003960	1	1	0.46	0.45698	0.45698	0.45698	0.45698	1
aldehyde reductase activity	GO:0004032	1	1	0.46	0.45698	0.45698	0.45698	0.45698	1
alkaline phosphatase activity	GO:0004035	1	1	0.46	0.45698	0.45698	0.45698	0.45698	1
carbonyl reductase (NADPH) activity	GO:0004090	1	1	0.46	0.45698	0.45698	0.45698	0.45698	1
cystathionine gamma-lyase activity	GO:0004123	1	1	0.46	0.45698	0.45698	0.45698	0.45698	1
cytosine deaminase activity	GO:0004131	1	1	0.46	0.45698	0.45698	0.45698	0.45698	1
dCMP deaminase activity	GO:0004132	1	1	0.46	0.45698	0.45698	0.45698	0.45698	1
ferroxidase activity	GO:0004322	1	1	0.46	0.45698	0.45698	0.45698	0.45698	1
glutamate dehydrogenase (NADP+) activity	GO:0004354	1	1	0.46	0.45698	0.45698	0.45698	0.45698	1
glycerol-3-phosphate oxidase activity	GO:0004369	1	1	0.46	0.45698	0.45698	0.45698	0.45698	1
methionyl-tRNA formyltransferase activity	GO:0004479	1	1	0.46	0.45698	0.45698	0.45698	0.45698	1
mRNA (guanine-N7-)-methyltransferase activity	GO:0004482	1	1	0.46	0.45698	0.45698	0.45698	0.45698	1
methylglutaconyl-CoA hydratase activity	GO:0004490	1	1	0.46	0.45698	0.45698	0.45698	0.45698	1
methylmalonate-semialdehyde dehydrogenase (acylating) activity	GO:0004491	1	1	0.46	0.45698	0.45698	0.45698	0.45698	1
phenylalanine 4-monooxygenase activity	GO:0004505	1	1	0.46	0.45698	0.45698	0.45698	0.45698	1
propionyl-CoA carboxylase activity	GO:0004658	1	1	0.46	0.45698	0.45698	0.45698	0.45698	1
DNA-dependent protein kinase activity	GO:0004677	1	1	0.46	0.45698	0.45698	0.45698	0.45698	1
cAMP-dependent protein kinase activity	GO:0004691	1	1	0.46	0.45698	0.45698	0.45698	0.45698	1
transposase activity	GO:0004803	1	1	0.46	0.45698	0.45698	0.45698	0.45698	1
ionotropic glutamate receptor activity	GO:0004970	1	1	0.46	0.45698	0.45698	0.45698	0.45698	1
scavenger receptor activity	GO:0005044	1	1	0.46	0.45698	0.45698	0.45698	0.45698	1
Ran guanyl-nucleotide exchange factor activity	GO:0005087	1	1	0.46	0.45698	0.45698	0.45698	0.45698	1
cytokine activity	GO:0005125	1	1	0.46	0.45698	0.45698	0.45698	0.45698	1
interleukin-1 receptor binding	GO:0005149	1	1	0.46	0.45698	0.45698	0.45698	0.45698	1
insulin receptor binding	GO:0005158	1	1	0.46	0.45698	0.45698	0.45698	0.45698	1
tumor necrosis factor receptor binding	GO:0005164	1	1	0.46	0.45698	0.45698	0.45698	0.45698	1
extracellular-glutamate-gated ion channel activity	GO:0005234	1	1	0.46	0.45698	0.45698	0.45698	0.45698	1
high-affinity glutamate transmembrane transporter activity	GO:0005314	1	1	0.46	0.45698	0.45698	0.45698	0.45698	1
sodium:potassium-exchanging ATPase activity	GO:0005391	1	1	0.46	0.45698	0.45698	0.45698	0.45698	1
beta-catenin binding	GO:0008013	1	1	0.46	0.45698	0.45698	0.45698	0.45698	1
2-polyprenyl-6-methoxy-1,4-benzoquinone methyltransferase activity	GO:0008425	1	1	0.46	0.45698	0.45698	0.45698	0.45698	1
inositol trisphosphate 3-kinase activity	GO:0008440	1	1	0.46	0.45698	0.45698	0.45698	0.45698	1
N-acetylglucosamine-6-phosphate deacetylase activity	GO:0008448	1	1	0.46	0.45698	0.45698	0.45698	0.45698	1
formylmethionine deformylase activity	GO:0008463	1	1	0.46	0.45698	0.45698	0.45698	0.45698	1
2',3'-cyclic-nucleotide 2'-phosphodiesterase activity	GO:0008663	1	1	0.46	0.45698	0.45698	0.45698	0.45698	1
2-hydroxy-3-oxopropionate reductase activity	GO:0008679	1	1	0.46	0.45698	0.45698	0.45698	0.45698	1
N-acetylneuraminate lyase activity	GO:0008747	1	1	0.46	0.45698	0.45698	0.45698	0.45698	1
UDP-N-acetylglucosamine 2-epimerase activity	GO:0008761	1	1	0.46	0.45698	0.45698	0.45698	0.45698	1
UDP-N-acetylmuramate dehydrogenase activity	GO:0008762	1	1	0.46	0.45698	0.45698	0.45698	0.45698	1
UDP-N-acetylmuramate-L-alanine ligase activity	GO:0008763	1	1	0.46	0.45698	0.45698	0.45698	0.45698	1
UDP-N-acetylmuramoylalanine-D-glutamate ligase activity	GO:0008764	1	1	0.46	0.45698	0.45698	0.45698	0.45698	1
UDP-N-acetylmuramoylalanyl-D-glutamate-2,6-diaminopimelate ligase activity	GO:0008765	1	1	0.46	0.45698	0.45698	0.45698	0.45698	1
UDP-N-acetylmuramoylalanyl-D-glutamyl-2,6-diaminopimelate-D-alanyl-D-alanine ligase activity	GO:0008766	1	1	0.46	0.45698	0.45698	0.45698	0.45698	1
acetylornithine deacetylase activity	GO:0008777	1	1	0.46	0.45698	0.45698	0.45698	0.45698	1
aspartate ammonia-lyase activity	GO:0008797	1	1	0.46	0.45698	0.45698	0.45698	0.45698	1
crossover junction endodeoxyribonuclease activity	GO:0008821	1	1	0.46	0.45698	0.45698	0.45698	0.45698	1
exoribonuclease II activity	GO:0008859	1	1	0.46	0.45698	0.45698	0.45698	0.45698	1
ferredoxin-NAD+ reductase activity	GO:0008860	1	1	0.46	0.45698	0.45698	0.45698	0.45698	1
formate dehydrogenase activity	GO:0008863	1	1	0.46	0.45698	0.45698	0.45698	0.45698	1
glucuronate isomerase activity	GO:0008880	1	1	0.46	0.45698	0.45698	0.45698	0.45698	1
integrase activity	GO:0008907	1	1	0.46	0.45698	0.45698	0.45698	0.45698	1
oxalyl-CoA decarboxylase activity	GO:0008949	1	1	0.46	0.45698	0.45698	0.45698	0.45698	1
peptidoglycan glycosyltransferase activity	GO:0008955	1	1	0.46	0.45698	0.45698	0.45698	0.45698	1
phospho-N-acetylmuramoyl-pentapeptide-transferase activity	GO:0008963	1	1	0.46	0.45698	0.45698	0.45698	0.45698	1
phosphoenolpyruvate-protein phosphotransferase activity	GO:0008965	1	1	0.46	0.45698	0.45698	0.45698	0.45698	1
rRNA (adenine-N6-)-methyltransferase activity	GO:0008988	1	1	0.46	0.45698	0.45698	0.45698	0.45698	1
serine-type D-Ala-D-Ala carboxypeptidase activity	GO:0009002	1	1	0.46	0.45698	0.45698	0.45698	0.45698	1
tRNA nucleotidyltransferase activity	GO:0009022	1	1	0.46	0.45698	0.45698	0.45698	0.45698	1
excinuclease ABC activity	GO:0009381	1	1	0.46	0.45698	0.45698	0.45698	0.45698	1
chromate transmembrane transporter activity	GO:0015109	1	1	0.46	0.45698	0.45698	0.45698	0.45698	1
L-aspartate transmembrane transporter activity	GO:0015183	1	1	0.46	0.45698	0.45698	0.45698	0.45698	1
L-cystine transmembrane transporter activity	GO:0015184	1	1	0.46	0.45698	0.45698	0.45698	0.45698	1
adenine transmembrane transporter activity	GO:0015207	1	1	0.46	0.45698	0.45698	0.45698	0.45698	1
polyamine-transporting ATPase activity	GO:0015417	1	1	0.46	0.45698	0.45698	0.45698	0.45698	1
glutamate:sodium symporter activity	GO:0015501	1	1	0.46	0.45698	0.45698	0.45698	0.45698	1
site-specific DNA-methyltransferase (cytosine-N4-specific) activity	GO:0015667	1	1	0.46	0.45698	0.45698	0.45698	0.45698	1
maleylacetoacetate isomerase activity	GO:0016034	1	1	0.46	0.45698	0.45698	0.45698	0.45698	1
formyltetrahydrofolate dehydrogenase activity	GO:0016155	1	1	0.46	0.45698	0.45698	0.45698	0.45698	1
glycine binding	GO:0016594	1	1	0.46	0.45698	0.45698	0.45698	0.45698	1
sirohydrochlorin cobaltochelatase activity	GO:0016852	1	1	0.46	0.45698	0.45698	0.45698	0.45698	1
galactoside binding	GO:0016936	1	1	0.46	0.45698	0.45698	0.45698	0.45698	1
3-galactosyl-N-acetylglucosaminide 4-alpha-L-fucosyltransferase activity	GO:0017060	1	1	0.46	0.45698	0.45698	0.45698	0.45698	1
lipoic acid synthase activity	GO:0017140	1	1	0.46	0.45698	0.45698	0.45698	0.45698	1
histone arginine kinase activity	GO:0018110	1	1	0.46	0.45698	0.45698	0.45698	0.45698	1
threonine racemase activity	GO:0018114	1	1	0.46	0.45698	0.45698	0.45698	0.45698	1
haloalkane dehalogenase activity	GO:0018786	1	1	0.46	0.45698	0.45698	0.45698	0.45698	1
atrazine chlorohydrolase activity	GO:0018788	1	1	0.46	0.45698	0.45698	0.45698	0.45698	1
5-oxopent-3-ene-1,2,5-tricarboxylate decarboxylase activity	GO:0018800	1	1	0.46	0.45698	0.45698	0.45698	0.45698	1
aminobutyraldehyde dehydrogenase activity	GO:0019145	1	1	0.46	0.45698	0.45698	0.45698	0.45698	1
arabinose-5-phosphate isomerase activity	GO:0019146	1	1	0.46	0.45698	0.45698	0.45698	0.45698	1
centromeric DNA binding	GO:0019237	1	1	0.46	0.45698	0.45698	0.45698	0.45698	1
PDZ domain binding	GO:0030165	1	1	0.46	0.45698	0.45698	0.45698	0.45698	1
guanidinoacetate N-methyltransferase activity	GO:0030731	1	1	0.46	0.45698	0.45698	0.45698	0.45698	1
translation initiation factor binding	GO:0031369	1	1	0.46	0.45698	0.45698	0.45698	0.45698	1
sodium ion binding	GO:0031402	1	1	0.46	0.45698	0.45698	0.45698	0.45698	1
lithium ion binding	GO:0031403	1	1	0.46	0.45698	0.45698	0.45698	0.45698	1
lipoic acid binding	GO:0031405	1	1	0.46	0.45698	0.45698	0.45698	0.45698	1
single guanine insertion binding	GO:0032142	1	1	0.46	0.45698	0.45698	0.45698	0.45698	1
single thymine insertion binding	GO:0032143	1	1	0.46	0.45698	0.45698	0.45698	0.45698	1
dinucleotide repeat insertion binding	GO:0032181	1	1	0.46	0.45698	0.45698	0.45698	0.45698	1
oxidized purine DNA binding	GO:0032357	1	1	0.46	0.45698	0.45698	0.45698	0.45698	1
MutLalpha complex binding	GO:0032405	1	1	0.46	0.45698	0.45698	0.45698	0.45698	1
sulfiredoxin activity	GO:0032542	1	1	0.46	0.45698	0.45698	0.45698	0.45698	1
ATP-dependent 5'-3' RNA helicase activity	GO:0032575	1	1	0.46	0.45698	0.45698	0.45698	0.45698	1
DNA 5'-adenosine monophosphate hydrolase activity	GO:0033699	1	1	0.46	0.45698	0.45698	0.45698	0.45698	1
adenylyl-sulfate reductase (glutathione) activity	GO:0033741	1	1	0.46	0.45698	0.45698	0.45698	0.45698	1
3alpha,7alpha,12alpha-trihydroxy-5beta-cholest-24-enoyl-CoA hydratase activity	GO:0033989	1	1	0.46	0.45698	0.45698	0.45698	0.45698	1
steroid hormone receptor binding	GO:0035258	1	1	0.46	0.45698	0.45698	0.45698	0.45698	1
phosphate binding	GO:0042301	1	1	0.46	0.45698	0.45698	0.45698	0.45698	1
alpha-tubulin binding	GO:0043014	1	1	0.46	0.45698	0.45698	0.45698	0.45698	1
ATP-dependent 5'-3' DNA helicase activity	GO:0043141	1	1	0.46	0.45698	0.45698	0.45698	0.45698	1
cell surface binding	GO:0043498	1	1	0.46	0.45698	0.45698	0.45698	0.45698	1
dihydrolipoyllysine-residue (2-methylpropanoyl)transferase activity	GO:0043754	1	1	0.46	0.45698	0.45698	0.45698	0.45698	1
cobalt-factor II C20-methyltransferase activity	GO:0043781	1	1	0.46	0.45698	0.45698	0.45698	0.45698	1
dynein binding	GO:0045502	1	1	0.46	0.45698	0.45698	0.45698	0.45698	1
polynucleotide 3'-phosphatase activity	GO:0046403	1	1	0.46	0.45698	0.45698	0.45698	0.45698	1
17-alpha,20-alpha-dihydroxypregn-4-en-3-one dehydrogenase activity	GO:0047006	1	1	0.46	0.45698	0.45698	0.45698	0.45698	1
7-dehydrocholesterol reductase activity	GO:0047598	1	1	0.46	0.45698	0.45698	0.45698	0.45698	1
aldose-6-phosphate reductase (NADPH) activity	GO:0047641	1	1	0.46	0.45698	0.45698	0.45698	0.45698	1
cholestenol delta-isomerase activity	GO:0047750	1	1	0.46	0.45698	0.45698	0.45698	0.45698	1
hydroperoxide dehydratase activity	GO:0047987	1	1	0.46	0.45698	0.45698	0.45698	0.45698	1
oxalate oxidase activity	GO:0050162	1	1	0.46	0.45698	0.45698	0.45698	0.45698	1
phenylpyruvate tautomerase activity	GO:0050178	1	1	0.46	0.45698	0.45698	0.45698	0.45698	1
pyridoxal 4-dehydrogenase activity	GO:0050235	1	1	0.46	0.45698	0.45698	0.45698	0.45698	1
pyridoxine 4-dehydrogenase activity	GO:0050236	1	1	0.46	0.45698	0.45698	0.45698	0.45698	1
(-)-endo-fenchol synthase activity	GO:0050437	1	1	0.46	0.45698	0.45698	0.45698	0.45698	1
glucuronosyl-N-acetylglucosaminyl-proteoglycan 4-alpha-N-acetylglucosaminyltransferase activity	GO:0050508	1	1	0.46	0.45698	0.45698	0.45698	0.45698	1
undecaprenyldiphospho-muramoylpentapeptide beta-N-acetylglucosaminyltransferase activity	GO:0050511	1	1	0.46	0.45698	0.45698	0.45698	0.45698	1
homospermidine synthase (spermidine-specific) activity	GO:0050514	1	1	0.46	0.45698	0.45698	0.45698	0.45698	1
protein phosphatase 2A binding	GO:0051721	1	1	0.46	0.45698	0.45698	0.45698	0.45698	1
protein C-terminal methylesterase activity	GO:0051722	1	1	0.46	0.45698	0.45698	0.45698	0.45698	1
cytosine C-5 DNA demethylase activity	GO:0051747	1	1	0.46	0.45698	0.45698	0.45698	0.45698	1
histone demethylase activity (H3-K36 specific)	GO:0051864	1	1	0.46	0.45698	0.45698	0.45698	0.45698	1
G-quadruplex DNA binding	GO:0051880	1	1	0.46	0.45698	0.45698	0.45698	0.45698	1
metalloaminopeptidase activity	GO:0070006	1	1	0.46	0.45698	0.45698	0.45698	0.45698	1
rRNA (guanine-N7-)-methyltransferase activity	GO:0070043	1	1	0.46	0.45698	0.45698	0.45698	0.45698	1
histone pre-mRNA DCP binding	GO:0071208	1	1	0.46	0.45698	0.45698	0.45698	0.45698	1
C-4 methylsterol oxidase activity	GO:0000254	10	5	4.57	0.513732	0.513732	0.456983	0.513732	0.5
antibiotic transporter activity	GO:0042895	9	4	4.11	0.654634	0.654634	0.457002	0.654634	0.444444
UTP-monosaccharide-1-phosphate uridylyltransferase activity	GO:0051748	7	3	3.2	0.697029	0.697029	0.457005	0.697029	0.428571
ion transmembrane transporter activity	GO:0015075	970	435	443.27	0.717175	0.980337	0.457297	0.717175	0.448454
substrate-specific transporter activity	GO:0022892	1562	687	713.8	0.923193	0.999571	0.457988	0.923193	0.439821
alpha-amylase activity	GO:0004556	16	8	7.31	0.459645	0.459645	0.459645	0.459645	0.5
superoxide dismutase activity	GO:0004784	16	8	7.31	0.459645	0.459645	0.459645	0.459645	0.5
acyl-CoA oxidase activity	GO:0003997	14	7	6.4	0.475109	0.475109	0.475109	0.475109	0.5
acyl-[acyl-carrier-protein] desaturase activity	GO:0045300	14	7	6.4	0.475109	0.475109	0.475109	0.475109	0.5
inorganic phosphate transmembrane transporter activity	GO:0005315	25	12	11.42	0.485614	0.485614	0.485614	0.485614	0.48
endopeptidase activity	GO:0004175	610	314	278.76	0.00219294	0.292605	0.489339	0.292605	0.514754
galactokinase activity	GO:0004335	12	6	5.48	0.492842	0.492842	0.492842	0.492842	0.5
pyruvate decarboxylase activity	GO:0004737	12	6	5.48	0.492842	0.492842	0.492842	0.492842	0.5
diacylglycerol kinase activity	GO:0004143	23	11	10.51	0.499315	0.499315	0.499315	0.499315	0.478261
L-alanine:2-oxoglutarate aminotransferase activity	GO:0004021	10	5	4.57	0.513732	0.513732	0.513732	0.513732	0.5
cellulase activity	GO:0008810	10	5	4.57	0.513732	0.513732	0.513732	0.513732	0.5
small protein activating enzyme activity	GO:0008641	22	10	10.05	0.591023	0.591023	0.513775	0.591023	0.454545
3'-5'-exoribonuclease activity	GO:0000175	25	14	11.42	0.201994	0.201994	0.513975	0.201994	0.56
enzyme binding	GO:0019899	80	32	36.56	0.872476	0.872476	0.514184	0.872476	0.4
ribonuclease III activity	GO:0004525	21	10	9.6	0.514256	0.514256	0.514256	0.514256	0.47619
RNA polymerase II transcription factor activity	GO:0003702	94	45	42.96	0.373497	0.373497	0.517337	0.373497	0.478723
phosphoric diester hydrolase activity	GO:0008081	112	51	51.18	0.550449	0.550449	0.53076	0.550449	0.455357
cation binding	GO:0043169	4895	2505	2236.91	1.93371e-17	0.535023	0.535023	0.535023	0.511747
protein homodimerization activity	GO:0042803	94	43	42.96	0.536476	0.536476	0.536476	0.536476	0.457447
metal ion transmembrane transporter activity	GO:0046873	282	127	128.87	0.611362	0.751216	0.538218	0.611362	0.450355
general RNA polymerase II transcription factor activity	GO:0016251	40	20	18.28	0.347914	0.347914	0.539198	0.347914	0.5
DNA clamp loader activity	GO:0003689	8	4	3.66	0.539309	0.539309	0.539309	0.539309	0.5
UDP-glucose 6-dehydrogenase activity	GO:0003979	8	4	3.66	0.539309	0.539309	0.539309	0.539309	0.5
dimethylallyltranstransferase activity	GO:0004161	8	4	3.66	0.539309	0.539309	0.539309	0.539309	0.5
sulfate adenylyltransferase (ATP) activity	GO:0004781	8	4	3.66	0.539309	0.539309	0.539309	0.539309	0.5
threonine-tRNA ligase activity	GO:0004829	8	4	3.66	0.539309	0.539309	0.539309	0.539309	0.5
Rab GDP-dissociation inhibitor activity	GO:0005093	8	4	3.66	0.539309	0.539309	0.539309	0.539309	0.5
omega peptidase activity	GO:0008242	8	4	3.66	0.539309	0.539309	0.539309	0.539309	0.5
1-aminocyclopropane-1-carboxylate synthase activity	GO:0016847	28	13	12.8	0.54234	0.54234	0.54234	0.54234	0.464286
oxidoreductase activity, acting on single donors with incorporation of molecular oxygen, incorporation of two atoms of oxygen	GO:0016702	59	31	26.96	0.177222	0.177222	0.548549	0.177222	0.525424
DNA helicase activity	GO:0003678	43	23	19.65	0.191132	0.191132	0.569272	0.191132	0.534884
carbohydrate kinase activity	GO:0019200	89	50	40.67	0.0301677	0.0301677	0.571913	0.0301677	0.561798
heme transporter activity	GO:0015232	10	7	4.57	0.110278	0.110278	0.572397	0.110278	0.7
L-glutamate transmembrane transporter activity	GO:0005313	7	4	3.2	0.406577	0.406577	0.572511	0.406577	0.571429
single-stranded DNA specific endodeoxyribonuclease activity	GO:0000014	6	3	2.74	0.572549	0.572549	0.572549	0.572549	0.5
transcription termination factor activity	GO:0003715	6	3	2.74	0.572549	0.572549	0.572549	0.572549	0.5
3-isopropylmalate dehydratase activity	GO:0003861	6	3	2.74	0.572549	0.572549	0.572549	0.572549	0.5
aminoacylase activity	GO:0004046	6	3	2.74	0.572549	0.572549	0.572549	0.572549	0.5
ferrochelatase activity	GO:0004325	6	3	2.74	0.572549	0.572549	0.572549	0.572549	0.5
tetrahydrofolylpolyglutamate synthase activity	GO:0004326	6	3	2.74	0.572549	0.572549	0.572549	0.572549	0.5
homoserine dehydrogenase activity	GO:0004412	6	3	2.74	0.572549	0.572549	0.572549	0.572549	0.5
isocitrate dehydrogenase (NADP+) activity	GO:0004450	6	3	2.74	0.572549	0.572549	0.572549	0.572549	0.5
isoleucine-tRNA ligase activity	GO:0004822	6	3	2.74	0.572549	0.572549	0.572549	0.572549	0.5
glutamyl-tRNA reductase activity	GO:0008883	6	3	2.74	0.572549	0.572549	0.572549	0.572549	0.5
homocysteine S-methyltransferase activity	GO:0008898	6	3	2.74	0.572549	0.572549	0.572549	0.572549	0.5
inositol-1(or 4)-monophosphatase activity	GO:0008934	6	3	2.74	0.572549	0.572549	0.572549	0.572549	0.5
carotene beta-ring hydroxylase activity	GO:0010291	6	3	2.74	0.572549	0.572549	0.572549	0.572549	0.5
nucleoside-diphosphatase activity	GO:0017110	6	3	2.74	0.572549	0.572549	0.572549	0.572549	0.5
protein kinase binding	GO:0019901	6	3	2.74	0.572549	0.572549	0.572549	0.572549	0.5
protein-arginine omega-N monomethyltransferase activity	GO:0035241	6	3	2.74	0.572549	0.572549	0.572549	0.572549	0.5
protein-arginine omega-N asymmetric methyltransferase activity	GO:0035242	6	3	2.74	0.572549	0.572549	0.572549	0.572549	0.5
inositol-1,3,4-trisphosphate 5/6-kinase activity	GO:0035300	6	3	2.74	0.572549	0.572549	0.572549	0.572549	0.5
L-tryptophan aminotransferase activity	GO:0070529	6	3	2.74	0.572549	0.572549	0.572549	0.572549	0.5
double-stranded DNA binding	GO:0003690	64	31	29.25	0.375348	0.375348	0.578002	0.375348	0.484375
oxidoreductase activity, acting on the CH-OH group of donors, NAD or NADP as acceptor	GO:0016616	282	154	128.87	0.00157511	0.00794726	0.583034	0.00794726	0.546099
acyl carrier activity	GO:0000036	22	10	10.05	0.591023	0.591023	0.591023	0.591023	0.454545
lactoylglutathione lyase activity	GO:0004462	13	6	5.94	0.593285	0.593285	0.593285	0.593285	0.461538
cytokinin dehydrogenase activity	GO:0019139	13	6	5.94	0.593285	0.593285	0.593285	0.593285	0.461538
ER retention sequence binding	GO:0046923	13	6	5.94	0.593285	0.593285	0.593285	0.593285	0.461538
UDP-glucuronate decarboxylase activity	GO:0048040	13	6	5.94	0.593285	0.593285	0.593285	0.593285	0.461538
nucleotide binding	GO:0000166	4991	2867	2280.78	5.41529e-75	0.69595	0.598423	0.598423	0.574434
inositol or phosphatidylinositol phosphatase activity	GO:0004437	57	23	26.05	0.827334	0.827334	0.609558	0.827334	0.403509
methylated histone residue binding	GO:0035064	20	9	9.14	0.610245	0.610245	0.610245	0.610245	0.45
chromatin binding	GO:0003682	70	31	31.99	0.638406	0.638406	0.616607	0.638406	0.442857
protein-arginine N-methyltransferase activity	GO:0016274	14	9	6.4	0.12977	0.12977	0.620236	0.12977	0.642857
NADH dehydrogenase activity	GO:0003954	55	34	25.13	0.0117598	0.62025	0.62025	0.62025	0.618182
rRNA (adenine-N6,N6-)-dimethyltransferase activity	GO:0000179	4	2	1.83	0.620373	0.620373	0.620373	0.620373	0.5
C-22 sterol desaturase activity	GO:0000249	4	2	1.83	0.620373	0.620373	0.620373	0.620373	0.5
3-phosphoshikimate 1-carboxyvinyltransferase activity	GO:0003866	4	2	1.83	0.620373	0.620373	0.620373	0.620373	0.5
ATP phosphoribosyltransferase activity	GO:0003879	4	2	1.83	0.620373	0.620373	0.620373	0.620373	0.5
IMP dehydrogenase activity	GO:0003938	4	2	1.83	0.620373	0.620373	0.620373	0.620373	0.5
acetyl-CoA C-acetyltransferase activity	GO:0003985	4	2	1.83	0.620373	0.620373	0.620373	0.620373	0.5
N6-(1,2-dicarboxyethyl)AMP AMP-lyase (fumarate-forming) activity	GO:0004018	4	2	1.83	0.620373	0.620373	0.620373	0.620373	0.5
adenylylsulfate kinase activity	GO:0004020	4	2	1.83	0.620373	0.620373	0.620373	0.620373	0.5
acetyl-CoA:L-glutamate N-acetyltransferase activity	GO:0004042	4	2	1.83	0.620373	0.620373	0.620373	0.620373	0.5
arginase activity	GO:0004053	4	2	1.83	0.620373	0.620373	0.620373	0.620373	0.5
biotin carboxylase activity	GO:0004075	4	2	1.83	0.620373	0.620373	0.620373	0.620373	0.5
cytochrome-b5 reductase activity	GO:0004128	4	2	1.83	0.620373	0.620373	0.620373	0.620373	0.5
diphosphomevalonate decarboxylase activity	GO:0004163	4	2	1.83	0.620373	0.620373	0.620373	0.620373	0.5
glutathione-disulfide reductase activity	GO:0004362	4	2	1.83	0.620373	0.620373	0.620373	0.620373	0.5
glycerol-3-phosphate O-acyltransferase activity	GO:0004366	4	2	1.83	0.620373	0.620373	0.620373	0.620373	0.5
mannose-6-phosphate isomerase activity	GO:0004476	4	2	1.83	0.620373	0.620373	0.620373	0.620373	0.5
methylenetetrahydrofolate reductase (NADPH) activity	GO:0004489	4	2	1.83	0.620373	0.620373	0.620373	0.620373	0.5
mannosyl-oligosaccharide 1,2-alpha-mannosidase activity	GO:0004571	4	2	1.83	0.620373	0.620373	0.620373	0.620373	0.5
phosphopantothenoylcysteine decarboxylase activity	GO:0004633	4	2	1.83	0.620373	0.620373	0.620373	0.620373	0.5
phosphoribosylaminoimidazole carboxylase activity	GO:0004638	4	2	1.83	0.620373	0.620373	0.620373	0.620373	0.5
poly(ADP-ribose) glycohydrolase activity	GO:0004649	4	2	1.83	0.620373	0.620373	0.620373	0.620373	0.5
polynucleotide adenylyltransferase activity	GO:0004652	4	2	1.83	0.620373	0.620373	0.620373	0.620373	0.5
porphobilinogen synthase activity	GO:0004655	4	2	1.83	0.620373	0.620373	0.620373	0.620373	0.5
oxygen-dependent protoporphyrinogen oxidase activity	GO:0004729	4	2	1.83	0.620373	0.620373	0.620373	0.620373	0.5
pyridoxamine-phosphate oxidase activity	GO:0004733	4	2	1.83	0.620373	0.620373	0.620373	0.620373	0.5
thiamine diphosphokinase activity	GO:0004788	4	2	1.83	0.620373	0.620373	0.620373	0.620373	0.5
thymidine kinase activity	GO:0004797	4	2	1.83	0.620373	0.620373	0.620373	0.620373	0.5
arginine-tRNA ligase activity	GO:0004814	4	2	1.83	0.620373	0.620373	0.620373	0.620373	0.5
leucine-tRNA ligase activity	GO:0004823	4	2	1.83	0.620373	0.620373	0.620373	0.620373	0.5
methionine-tRNA ligase activity	GO:0004825	4	2	1.83	0.620373	0.620373	0.620373	0.620373	0.5
tryptophan-tRNA ligase activity	GO:0004830	4	2	1.83	0.620373	0.620373	0.620373	0.620373	0.5
xylulokinase activity	GO:0004856	4	2	1.83	0.620373	0.620373	0.620373	0.620373	0.5
importin-alpha export receptor activity	GO:0008262	4	2	1.83	0.620373	0.620373	0.620373	0.620373	0.5
CDP-diacylglycerol-glycerol-3-phosphate 3-phosphatidyltransferase activity	GO:0008444	4	2	1.83	0.620373	0.620373	0.620373	0.620373	0.5
diaminopimelate decarboxylase activity	GO:0008836	4	2	1.83	0.620373	0.620373	0.620373	0.620373	0.5
dihydrodipicolinate synthase activity	GO:0008840	4	2	1.83	0.620373	0.620373	0.620373	0.620373	0.5
selenocysteine lyase activity	GO:0009000	4	2	1.83	0.620373	0.620373	0.620373	0.620373	0.5
L-galactose-1-phosphate phosphatase activity	GO:0010347	4	2	1.83	0.620373	0.620373	0.620373	0.620373	0.5
aromatic amino acid transmembrane transporter activity	GO:0015173	4	2	1.83	0.620373	0.620373	0.620373	0.620373	0.5
glutamate synthase (ferredoxin) activity	GO:0016041	4	2	1.83	0.620373	0.620373	0.620373	0.620373	0.5
protein N-acetylglucosaminyltransferase activity	GO:0016262	4	2	1.83	0.620373	0.620373	0.620373	0.620373	0.5
1-phosphatidylinositol-3-kinase activity	GO:0016303	4	2	1.83	0.620373	0.620373	0.620373	0.620373	0.5
lipoate synthase activity	GO:0016992	4	2	1.83	0.620373	0.620373	0.620373	0.620373	0.5
basal transcription repressor activity	GO:0017163	4	2	1.83	0.620373	0.620373	0.620373	0.620373	0.5
APG8-specific protease activity	GO:0019786	4	2	1.83	0.620373	0.620373	0.620373	0.620373	0.5
DNA polymerase processivity factor activity	GO:0030337	4	2	1.83	0.620373	0.620373	0.620373	0.620373	0.5
glutamate-1-semialdehyde 2,1-aminomutase activity	GO:0042286	4	2	1.83	0.620373	0.620373	0.620373	0.620373	0.5
adenosine nucleosidase activity	GO:0047622	4	2	1.83	0.620373	0.620373	0.620373	0.620373	0.5
trans-octaprenyltranstransferase activity	GO:0050347	4	2	1.83	0.620373	0.620373	0.620373	0.620373	0.5
glutaminyl-tRNA synthase (glutamine-hydrolyzing) activity	GO:0050567	4	2	1.83	0.620373	0.620373	0.620373	0.620373	0.5
ADP-ribose pyrophosphohydrolase activity	GO:0080041	4	2	1.83	0.620373	0.620373	0.620373	0.620373	0.5
4-alpha-methyl-delta7-sterol-4alpha-methyl oxidase activity	GO:0080065	4	2	1.83	0.620373	0.620373	0.620373	0.620373	0.5
borate efflux transmembrane transporter activity	GO:0080139	4	2	1.83	0.620373	0.620373	0.620373	0.620373	0.5
prephenate dehydratase activity	GO:0004664	11	5	5.03	0.621052	0.621052	0.621052	0.621052	0.454545
uracil phosphoribosyltransferase activity	GO:0004845	11	5	5.03	0.621052	0.621052	0.621052	0.621052	0.454545
cytochrome-c oxidase activity	GO:0004129	27	12	12.34	0.624784	0.624784	0.624784	0.624784	0.444444
chitinase activity	GO:0004568	43	19	19.65	0.636021	0.636021	0.636021	0.636021	0.44186
protein disulfide oxidoreductase activity	GO:0015035	88	39	40.21	0.64223	0.64223	0.64223	0.64223	0.443182
transcription activator activity	GO:0016563	59	26	26.96	0.647556	0.647556	0.647556	0.647556	0.440678
carbonate dehydratase activity	GO:0004089	32	14	14.62	0.653058	0.653058	0.653058	0.653058	0.4375
citrate (Si)-synthase activity	GO:0004108	9	4	4.11	0.654634	0.654634	0.654634	0.654634	0.444444
glycine dehydrogenase (decarboxylating) activity	GO:0004375	9	4	4.11	0.654634	0.654634	0.654634	0.654634	0.444444
serine O-acetyltransferase activity	GO:0009001	9	4	4.11	0.654634	0.654634	0.654634	0.654634	0.444444
anthranilate synthase activity	GO:0004049	16	7	7.31	0.655154	0.655154	0.655154	0.655154	0.4375
beta-amylase activity	GO:0016161	16	7	7.31	0.655154	0.655154	0.655154	0.655154	0.4375
voltage-gated anion channel activity	GO:0008308	30	15	13.71	0.38437	0.38437	0.681757	0.38437	0.5
aminoacyl-tRNA hydrolase activity	GO:0004045	14	6	6.4	0.681917	0.681917	0.681917	0.681917	0.428571
phospholipase D activity	GO:0004630	21	9	9.6	0.682236	0.682236	0.682236	0.682236	0.428571
calcium-transporting ATPase activity	GO:0005388	28	12	12.8	0.686616	0.686616	0.686616	0.686616	0.428571
protein serine/threonine kinase activity	GO:0004674	1291	587	589.96	0.578132	0.900508	0.68994	0.68994	0.454686
3'-5' exonuclease activity	GO:0008408	61	30	27.88	0.337062	0.337062	0.691964	0.337062	0.491803
protein complex binding	GO:0032403	12	8	5.48	0.121416	0.121416	0.696848	0.121416	0.666667
glucosylceramidase activity	GO:0004348	7	3	3.2	0.697029	0.697029	0.697029	0.697029	0.428571
asparagine-tRNA ligase activity	GO:0004816	7	3	3.2	0.697029	0.697029	0.697029	0.697029	0.428571
acireductone dioxygenase [iron(II)-requiring] activity	GO:0010309	7	3	3.2	0.697029	0.697029	0.697029	0.697029	0.428571
auxin efflux transmembrane transporter activity	GO:0010329	7	3	3.2	0.697029	0.697029	0.697029	0.697029	0.428571
calcium:hydrogen antiporter activity	GO:0015369	7	3	3.2	0.697029	0.697029	0.697029	0.697029	0.428571
monodehydroascorbate reductase (NADH) activity	GO:0016656	7	3	3.2	0.697029	0.697029	0.697029	0.697029	0.428571
SUMO activating enzyme activity	GO:0019948	7	3	3.2	0.697029	0.697029	0.697029	0.697029	0.428571
alpha-N-arabinofuranosidase activity	GO:0046556	7	3	3.2	0.697029	0.697029	0.697029	0.697029	0.428571
intramolecular lyase activity	GO:0016872	20	8	9.14	0.767768	0.767768	0.697091	0.767768	0.4
inorganic cation transmembrane transporter activity	GO:0022890	446	233	203.81	0.00304515	0.142237	0.704017	0.142237	0.522422
calcium-dependent phospholipid binding	GO:0005544	19	8	8.68	0.704758	0.704758	0.704758	0.704758	0.421053
exopeptidase activity	GO:0008238	168	82	76.77	0.231114	0.750073	0.704942	0.704942	0.488095
oxidoreductase activity, acting on a sulfur group of donors, oxygen as acceptor	GO:0016670	14	9	6.4	0.12977	0.12977	0.705042	0.12977	0.642857
rRNA methyltransferase activity	GO:0008649	8	5	3.66	0.273844	0.273844	0.70509	0.273844	0.625
nitrate reductase activity	GO:0008940	5	3	2.28	0.419728	0.419728	0.705114	0.419728	0.6
RNA-dependent ATPase activity	GO:0008186	15	7	6.85	0.569619	0.569619	0.705135	0.569619	0.466667
alpha-1,3-mannosyltransferase activity	GO:0000033	2	1	0.91	0.705137	0.705137	0.705137	0.705137	0.5
imidazoleglycerol-phosphate synthase activity	GO:0000107	2	1	0.91	0.705137	0.705137	0.705137	0.705137	0.5
DNA replication origin binding	GO:0003688	2	1	0.91	0.705137	0.705137	0.705137	0.705137	0.5
telomeric template RNA reverse transcriptase activity	GO:0003721	2	1	0.91	0.705137	0.705137	0.705137	0.705137	0.5
alpha-ketoacid dehydrogenase activity	GO:0003826	2	1	0.91	0.705137	0.705137	0.705137	0.705137	0.5
1-pyrroline-5-carboxylate dehydrogenase activity	GO:0003842	2	1	0.91	0.705137	0.705137	0.705137	0.705137	0.5
3-dehydroquinate dehydratase activity	GO:0003855	2	1	0.91	0.705137	0.705137	0.705137	0.705137	0.5
3-dehydroquinate synthase activity	GO:0003856	2	1	0.91	0.705137	0.705137	0.705137	0.705137	0.5
DNA (6-4) photolyase activity	GO:0003914	2	1	0.91	0.705137	0.705137	0.705137	0.705137	0.5
GMP synthase (glutamine-hydrolyzing) activity	GO:0003922	2	1	0.91	0.705137	0.705137	0.705137	0.705137	0.5
NAD+ synthase (glutamine-hydrolyzing) activity	GO:0003952	2	1	0.91	0.705137	0.705137	0.705137	0.705137	0.5
UDP-glucose:glycoprotein glucosyltransferase activity	GO:0003980	2	1	0.91	0.705137	0.705137	0.705137	0.705137	0.5
acetylglutamate kinase activity	GO:0003991	2	1	0.91	0.705137	0.705137	0.705137	0.705137	0.5
argininosuccinate lyase activity	GO:0004056	2	1	0.91	0.705137	0.705137	0.705137	0.705137	0.5
aspartate-semialdehyde dehydrogenase activity	GO:0004073	2	1	0.91	0.705137	0.705137	0.705137	0.705137	0.5
chorismate synthase activity	GO:0004107	2	1	0.91	0.705137	0.705137	0.705137	0.705137	0.5
dephospho-CoA kinase activity	GO:0004140	2	1	0.91	0.705137	0.705137	0.705137	0.705137	0.5
dihydrolipoamide branched chain acyltransferase activity	GO:0004147	2	1	0.91	0.705137	0.705137	0.705137	0.705137	0.5
dihydroorotase activity	GO:0004151	2	1	0.91	0.705137	0.705137	0.705137	0.705137	0.5
dihydropyrimidinase activity	GO:0004157	2	1	0.91	0.705137	0.705137	0.705137	0.705137	0.5
dihydroxy-acid dehydratase activity	GO:0004160	2	1	0.91	0.705137	0.705137	0.705137	0.705137	0.5
diphthine synthase activity	GO:0004164	2	1	0.91	0.705137	0.705137	0.705137	0.705137	0.5
dUTP diphosphatase activity	GO:0004170	2	1	0.91	0.705137	0.705137	0.705137	0.705137	0.5
electron-transferring-flavoprotein dehydrogenase activity	GO:0004174	2	1	0.91	0.705137	0.705137	0.705137	0.705137	0.5
calcium-dependent cysteine-type endopeptidase activity	GO:0004198	2	1	0.91	0.705137	0.705137	0.705137	0.705137	0.5
[acyl-carrier-protein] S-malonyltransferase activity	GO:0004314	2	1	0.91	0.705137	0.705137	0.705137	0.705137	0.5
glucosamine 6-phosphate N-acetyltransferase activity	GO:0004343	2	1	0.91	0.705137	0.705137	0.705137	0.705137	0.5
glutamate-5-semialdehyde dehydrogenase activity	GO:0004350	2	1	0.91	0.705137	0.705137	0.705137	0.705137	0.5
glutamate dehydrogenase activity	GO:0004352	2	1	0.91	0.705137	0.705137	0.705137	0.705137	0.5
glutathione synthase activity	GO:0004363	2	1	0.91	0.705137	0.705137	0.705137	0.705137	0.5
glycerol-3-phosphate dehydrogenase activity	GO:0004368	2	1	0.91	0.705137	0.705137	0.705137	0.705137	0.5
glycerol kinase activity	GO:0004370	2	1	0.91	0.705137	0.705137	0.705137	0.705137	0.5
homogentisate 1,2-dioxygenase activity	GO:0004411	2	1	0.91	0.705137	0.705137	0.705137	0.705137	0.5
hypoxanthine phosphoribosyltransferase activity	GO:0004422	2	1	0.91	0.705137	0.705137	0.705137	0.705137	0.5
malate synthase activity	GO:0004474	2	1	0.91	0.705137	0.705137	0.705137	0.705137	0.5
mevalonate kinase activity	GO:0004496	2	1	0.91	0.705137	0.705137	0.705137	0.705137	0.5
nicotinate-nucleotide diphosphorylase (carboxylating) activity	GO:0004514	2	1	0.91	0.705137	0.705137	0.705137	0.705137	0.5
mannosyl-oligosaccharide glucosidase activity	GO:0004573	2	1	0.91	0.705137	0.705137	0.705137	0.705137	0.5
dolichyl-phosphate beta-D-mannosyltransferase activity	GO:0004582	2	1	0.91	0.705137	0.705137	0.705137	0.705137	0.5
ornithine-oxo-acid transaminase activity	GO:0004587	2	1	0.91	0.705137	0.705137	0.705137	0.705137	0.5
pantoate-beta-alanine ligase activity	GO:0004592	2	1	0.91	0.705137	0.705137	0.705137	0.705137	0.5
phosphoacetylglucosamine mutase activity	GO:0004610	2	1	0.91	0.705137	0.705137	0.705137	0.705137	0.5
phosphopantothenate--cysteine ligase activity	GO:0004632	2	1	0.91	0.705137	0.705137	0.705137	0.705137	0.5
phosphoribosyl-AMP cyclohydrolase activity	GO:0004635	2	1	0.91	0.705137	0.705137	0.705137	0.705137	0.5
phosphoribosyl-ATP diphosphatase activity	GO:0004636	2	1	0.91	0.705137	0.705137	0.705137	0.705137	0.5
phosphoribosylaminoimidazolesuccinocarboxamide synthase activity	GO:0004639	2	1	0.91	0.705137	0.705137	0.705137	0.705137	0.5
phosphoribosylglycinamide formyltransferase activity	GO:0004644	2	1	0.91	0.705137	0.705137	0.705137	0.705137	0.5
protein farnesyltransferase activity	GO:0004660	2	1	0.91	0.705137	0.705137	0.705137	0.705137	0.5
3-phosphoinositide-dependent protein kinase activity	GO:0004676	2	1	0.91	0.705137	0.705137	0.705137	0.705137	0.5
pyrroline-5-carboxylate reductase activity	GO:0004735	2	1	0.91	0.705137	0.705137	0.705137	0.705137	0.5
pyruvate dehydrogenase (acetyl-transferring) kinase activity	GO:0004740	2	1	0.91	0.705137	0.705137	0.705137	0.705137	0.5
L-threonine ammonia-lyase activity	GO:0004794	2	1	0.91	0.705137	0.705137	0.705137	0.705137	0.5
tRNA (5-methylaminomethyl-2-thiouridylate)-methyltransferase activity	GO:0004808	2	1	0.91	0.705137	0.705137	0.705137	0.705137	0.5
urate oxidase activity	GO:0004846	2	1	0.91	0.705137	0.705137	0.705137	0.705137	0.5
protein phosphatase inhibitor activity	GO:0004864	2	1	0.91	0.705137	0.705137	0.705137	0.705137	0.5
peroxisome matrix targeting signal-1 binding	GO:0005052	2	1	0.91	0.705137	0.705137	0.705137	0.705137	0.5
folic acid binding	GO:0005542	2	1	0.91	0.705137	0.705137	0.705137	0.705137	0.5
sterol 14-demethylase activity	GO:0008398	2	1	0.91	0.705137	0.705137	0.705137	0.705137	0.5
RNA lariat debranching enzyme activity	GO:0008419	2	1	0.91	0.705137	0.705137	0.705137	0.705137	0.5
alpha-1,6-mannosylglycoprotein 2-beta-N-acetylglucosaminyltransferase activity	GO:0008455	2	1	0.91	0.705137	0.705137	0.705137	0.705137	0.5
protoheme IX farnesyltransferase activity	GO:0008495	2	1	0.91	0.705137	0.705137	0.705137	0.705137	0.5
2-C-methyl-D-erythritol 2,4-cyclodiphosphate synthase activity	GO:0008685	2	1	0.91	0.705137	0.705137	0.705137	0.705137	0.5
3-deoxy-manno-octulosonate cytidylyltransferase activity	GO:0008690	2	1	0.91	0.705137	0.705137	0.705137	0.705137	0.5
L-aspartate oxidase activity	GO:0008734	2	1	0.91	0.705137	0.705137	0.705137	0.705137	0.5
acyl-[acyl-carrier-protein]-UDP-N-acetylglucosamine O-acyltransferase activity	GO:0008780	2	1	0.91	0.705137	0.705137	0.705137	0.705137	0.5
betaine-aldehyde dehydrogenase activity	GO:0008802	2	1	0.91	0.705137	0.705137	0.705137	0.705137	0.5
cardiolipin synthase activity	GO:0008808	2	1	0.91	0.705137	0.705137	0.705137	0.705137	0.5
cyanate hydratase activity	GO:0008824	2	1	0.91	0.705137	0.705137	0.705137	0.705137	0.5
diaminopimelate epimerase activity	GO:0008837	2	1	0.91	0.705137	0.705137	0.705137	0.705137	0.5
exodeoxyribonuclease III activity	GO:0008853	2	1	0.91	0.705137	0.705137	0.705137	0.705137	0.5
1,4-dihydroxy-2-naphthoyl-CoA synthase activity	GO:0008935	2	1	0.91	0.705137	0.705137	0.705137	0.705137	0.5
phosphomethylpyrimidine kinase activity	GO:0008972	2	1	0.91	0.705137	0.705137	0.705137	0.705137	0.5
tetraacyldisaccharide 4'-kinase activity	GO:0009029	2	1	0.91	0.705137	0.705137	0.705137	0.705137	0.5
urease activity	GO:0009039	2	1	0.91	0.705137	0.705137	0.705137	0.705137	0.5
xylose isomerase activity	GO:0009045	2	1	0.91	0.705137	0.705137	0.705137	0.705137	0.5
sphingosine transmembrane transporter activity	GO:0010175	2	1	0.91	0.705137	0.705137	0.705137	0.705137	0.5
L,L-diaminopimelate aminotransferase activity	GO:0010285	2	1	0.91	0.705137	0.705137	0.705137	0.705137	0.5
homogentisate farnesyltransferase activity	GO:0010355	2	1	0.91	0.705137	0.705137	0.705137	0.705137	0.5
homogentisate geranylgeranyltransferase activity	GO:0010356	2	1	0.91	0.705137	0.705137	0.705137	0.705137	0.5
homogentisate solanesyltransferase activity	GO:0010357	2	1	0.91	0.705137	0.705137	0.705137	0.705137	0.5
GDP-galactose:mannose-1-phosphate guanylyltransferase activity	GO:0010471	2	1	0.91	0.705137	0.705137	0.705137	0.705137	0.5
GDP-galactose:glucose-1-phosphate guanylyltransferase activity	GO:0010472	2	1	0.91	0.705137	0.705137	0.705137	0.705137	0.5
GDP-galactose:myoinositol-1-phosphate guanylyltransferase activity	GO:0010473	2	1	0.91	0.705137	0.705137	0.705137	0.705137	0.5
glucose-1-phosphate guanylyltransferase (GDP) activity	GO:0010474	2	1	0.91	0.705137	0.705137	0.705137	0.705137	0.5
UDP-galactose:N-glycan beta-1,3-galactosyltransferase activity	GO:0010488	2	1	0.91	0.705137	0.705137	0.705137	0.705137	0.5
tRNA (adenine-N1-)-methyltransferase activity	GO:0016429	2	1	0.91	0.705137	0.705137	0.705137	0.705137	0.5
glutaminyl-peptide cyclotransferase activity	GO:0016603	2	1	0.91	0.705137	0.705137	0.705137	0.705137	0.5
flavonoid 3'-monooxygenase activity	GO:0016711	2	1	0.91	0.705137	0.705137	0.705137	0.705137	0.5
cycloartenol synthase activity	GO:0016871	2	1	0.91	0.705137	0.705137	0.705137	0.705137	0.5
3'-tyrosyl-DNA phosphodiesterase activity	GO:0017005	2	1	0.91	0.705137	0.705137	0.705137	0.705137	0.5
5-oxoprolinase (ATP-hydrolyzing) activity	GO:0017168	2	1	0.91	0.705137	0.705137	0.705137	0.705137	0.5
acetoacetyl-CoA reductase activity	GO:0018454	2	1	0.91	0.705137	0.705137	0.705137	0.705137	0.5
nitronate monooxygenase activity	GO:0018580	2	1	0.91	0.705137	0.705137	0.705137	0.705137	0.5
trans-2-enoyl-CoA reductase (NADPH) activity	GO:0019166	2	1	0.91	0.705137	0.705137	0.705137	0.705137	0.5
protein phosphatase type 2B regulator activity	GO:0030359	2	1	0.91	0.705137	0.705137	0.705137	0.705137	0.5
serine racemase activity	GO:0030378	2	1	0.91	0.705137	0.705137	0.705137	0.705137	0.5
inorganic diphosphate transmembrane transporter activity	GO:0030504	2	1	0.91	0.705137	0.705137	0.705137	0.705137	0.5
histone demethylase activity (H3-K4 specific)	GO:0032453	2	1	0.91	0.705137	0.705137	0.705137	0.705137	0.5
ubiquitin-ubiquitin ligase activity	GO:0034450	2	1	0.91	0.705137	0.705137	0.705137	0.705137	0.5
ADP binding	GO:0043531	2	1	0.91	0.705137	0.705137	0.705137	0.705137	0.5
phospholipid:diacylglycerol acyltransferase activity	GO:0046027	2	1	0.91	0.705137	0.705137	0.705137	0.705137	0.5
magnesium protoporphyrin IX methyltransferase activity	GO:0046406	2	1	0.91	0.705137	0.705137	0.705137	0.705137	0.5
1,4-dihydroxy-2-naphthoate octaprenyltransferase activity	GO:0046428	2	1	0.91	0.705137	0.705137	0.705137	0.705137	0.5
UDPsulfoquinovose synthase activity	GO:0046507	2	1	0.91	0.705137	0.705137	0.705137	0.705137	0.5
S-methyl-5-thioribose kinase activity	GO:0046522	2	1	0.91	0.705137	0.705137	0.705137	0.705137	0.5
histone methyltransferase activity (H3-K9 specific)	GO:0046974	2	1	0.91	0.705137	0.705137	0.705137	0.705137	0.5
saccharopine dehydrogenase (NADP+, L-lysine-forming) activity	GO:0047130	2	1	0.91	0.705137	0.705137	0.705137	0.705137	0.5
agmatine deiminase activity	GO:0047632	2	1	0.91	0.705137	0.705137	0.705137	0.705137	0.5
bis(5'-adenosyl)-triphosphatase activity	GO:0047710	2	1	0.91	0.705137	0.705137	0.705137	0.705137	0.5
malonyl-CoA decarboxylase activity	GO:0050080	2	1	0.91	0.705137	0.705137	0.705137	0.705137	0.5
N-carbamoylputrescine amidase activity	GO:0050126	2	1	0.91	0.705137	0.705137	0.705137	0.705137	0.5
pyruvate, phosphate dikinase activity	GO:0050242	2	1	0.91	0.705137	0.705137	0.705137	0.705137	0.5
coenzyme F420 hydrogenase activity	GO:0050454	2	1	0.91	0.705137	0.705137	0.705137	0.705137	0.5
GDP-L-fucose synthase activity	GO:0050577	2	1	0.91	0.705137	0.705137	0.705137	0.705137	0.5
phytochromobilin:ferredoxin oxidoreductase activity	GO:0050619	2	1	0.91	0.705137	0.705137	0.705137	0.705137	0.5
pullulanase activity	GO:0051060	2	1	0.91	0.705137	0.705137	0.705137	0.705137	0.5
indole acetic acid carboxyl methyltransferase activity	GO:0051749	2	1	0.91	0.705137	0.705137	0.705137	0.705137	0.5
2-succinyl-5-enolpyruvyl-6-hydroxy-3-cyclohexene-1-carboxylic-acid synthase activity	GO:0070204	2	1	0.91	0.705137	0.705137	0.705137	0.705137	0.5
L-gulono-1,4-lactone dehydrogenase activity	GO:0080049	2	1	0.91	0.705137	0.705137	0.705137	0.705137	0.5
GTPase regulator activity	GO:0030695	155	70	70.83	0.584345	0.584345	0.705172	0.584345	0.451613
carboxypeptidase activity	GO:0004180	104	46	47.53	0.654266	0.992007	0.705199	0.705199	0.442308
alkylbase DNA N-glycosylase activity	GO:0003905	11	3	5.03	0.940466	0.940466	0.705217	0.940466	0.272727
GTPase activator activity	GO:0005096	88	38	40.21	0.718808	0.718808	0.705225	0.718808	0.431818
nucleobase, nucleoside, nucleotide and nucleic acid transmembrane transporter activity	GO:0015932	70	23	31.99	0.989456	0.989456	0.705482	0.989456	0.328571
symporter activity	GO:0015293	169	45	77.23	1	1	0.706367	1	0.266272
ATP-dependent RNA helicase activity	GO:0004004	13	6	5.94	0.593285	0.593285	0.712585	0.593285	0.461538
Rab GTPase activator activity	GO:0005097	40	17	18.28	0.712643	0.712643	0.712643	0.712643	0.425
strictosidine synthase activity	GO:0016844	24	10	10.97	0.7245	0.7245	0.7245	0.7245	0.416667
phosphatase activity	GO:0016791	526	219	240.37	0.973587	0.998626	0.727309	0.973587	0.41635
iron ion transmembrane transporter activity	GO:0005381	23	13	10.51	0.202158	0.729154	0.729154	0.729154	0.565217
glycerophosphodiester phosphodiesterase activity	GO:0008889	22	9	10.05	0.745383	0.745383	0.745383	0.745383	0.409091
AMP binding	GO:0016208	12	6	5.48	0.492842	0.492842	0.748492	0.492842	0.5
malic enzyme activity	GO:0004470	10	4	4.57	0.748569	0.748569	0.748569	0.748569	0.4
tryptophan synthase activity	GO:0004834	10	4	4.57	0.748569	0.748569	0.748569	0.748569	0.4
sucrose synthase activity	GO:0016157	10	4	4.57	0.748569	0.748569	0.748569	0.748569	0.4
protein kinase regulator activity	GO:0019887	54	14	24.68	0.999142	0.999142	0.749294	0.999142	0.259259
guanyl nucleotide binding	GO:0019001	527	297	240.83	4.72471e-07	0.751193	0.751193	0.751193	0.563567
hydrolase activity, acting on carbon-nitrogen (but not peptide) bonds, in linear amidines	GO:0016813	14	7	6.4	0.475109	0.475109	0.754091	0.475109	0.5
cyclic-nucleotide phosphodiesterase activity	GO:0004112	6	3	2.74	0.572549	0.572549	0.754109	0.572549	0.5
RNA polymerase I transcription factor activity	GO:0003701	5	2	2.28	0.754136	0.754136	0.754136	0.754136	0.4
2-isopropylmalate synthase activity	GO:0003852	5	2	2.28	0.754136	0.754136	0.754136	0.754136	0.4
FMN adenylyltransferase activity	GO:0003919	5	2	2.28	0.754136	0.754136	0.754136	0.754136	0.4
GTP cyclohydrolase II activity	GO:0003935	5	2	2.28	0.754136	0.754136	0.754136	0.754136	0.4
acetyl-CoA C-acyltransferase activity	GO:0003988	5	2	2.28	0.754136	0.754136	0.754136	0.754136	0.4
adenylate cyclase activity	GO:0004016	5	2	2.28	0.754136	0.754136	0.754136	0.754136	0.4
amidophosphoribosyltransferase activity	GO:0004044	5	2	2.28	0.754136	0.754136	0.754136	0.754136	0.4
chorismate mutase activity	GO:0004106	5	2	2.28	0.754136	0.754136	0.754136	0.754136	0.4
dodecenoyl-CoA delta-isomerase activity	GO:0004165	5	2	2.28	0.754136	0.754136	0.754136	0.754136	0.4
mRNA guanylyltransferase activity	GO:0004484	5	2	2.28	0.754136	0.754136	0.754136	0.754136	0.4
inositol-3-phosphate synthase activity	GO:0004512	5	2	2.28	0.754136	0.754136	0.754136	0.754136	0.4
alpha-L-fucosidase activity	GO:0004560	5	2	2.28	0.754136	0.754136	0.754136	0.754136	0.4
beta-N-acetylhexosaminidase activity	GO:0004563	5	2	2.28	0.754136	0.754136	0.754136	0.754136	0.4
phosphatidylserine decarboxylase activity	GO:0004609	5	2	2.28	0.754136	0.754136	0.754136	0.754136	0.4
protein C-terminal S-isoprenylcysteine carboxyl O-methyltransferase activity	GO:0004671	5	2	2.28	0.754136	0.754136	0.754136	0.754136	0.4
tRNA (guanine-N2-)-methyltransferase activity	GO:0004809	5	2	2.28	0.754136	0.754136	0.754136	0.754136	0.4
histidine-tRNA ligase activity	GO:0004821	5	2	2.28	0.754136	0.754136	0.754136	0.754136	0.4
proline-tRNA ligase activity	GO:0004827	5	2	2.28	0.754136	0.754136	0.754136	0.754136	0.4
valine-tRNA ligase activity	GO:0004832	5	2	2.28	0.754136	0.754136	0.754136	0.754136	0.4
ubiquitin activating enzyme activity	GO:0004839	5	2	2.28	0.754136	0.754136	0.754136	0.754136	0.4
ribonuclease inhibitor activity	GO:0008428	5	2	2.28	0.754136	0.754136	0.754136	0.754136	0.4
3,4-dihydroxy-2-butanone-4-phosphate synthase activity	GO:0008686	5	2	2.28	0.754136	0.754136	0.754136	0.754136	0.4
[myelin basic protein]-arginine N-methyltransferase activity	GO:0016277	5	2	2.28	0.754136	0.754136	0.754136	0.754136	0.4
isoamylase activity	GO:0019156	5	2	2.28	0.754136	0.754136	0.754136	0.754136	0.4
nucleosome binding	GO:0031491	5	2	2.28	0.754136	0.754136	0.754136	0.754136	0.4
ribonuclease T2 activity	GO:0033897	5	2	2.28	0.754136	0.754136	0.754136	0.754136	0.4
histone kinase activity (H3-S10 specific)	GO:0035175	5	2	2.28	0.754136	0.754136	0.754136	0.754136	0.4
caffeoyl-CoA O-methyltransferase activity	GO:0042409	5	2	2.28	0.754136	0.754136	0.754136	0.754136	0.4
polyamine oxidase activity	GO:0046592	5	2	2.28	0.754136	0.754136	0.754136	0.754136	0.4
inosine nucleosidase activity	GO:0047724	5	2	2.28	0.754136	0.754136	0.754136	0.754136	0.4
RNA polymerase binding	GO:0070063	5	2	2.28	0.754136	0.754136	0.754136	0.754136	0.4
4,4-dimethyl-9beta,19-cyclopropylsterol-4alpha-methyl oxidase activity	GO:0080064	5	2	2.28	0.754136	0.754136	0.754136	0.754136	0.4
glucuronoxylan glucuronosyltransferase activity	GO:0080116	5	2	2.28	0.754136	0.754136	0.754136	0.754136	0.4
glutathione peroxidase activity	GO:0004602	15	6	6.85	0.756782	0.756782	0.756782	0.756782	0.4
calcium-dependent protein serine/threonine phosphatase activity	GO:0004723	15	6	6.85	0.756782	0.756782	0.756782	0.756782	0.4
prenyltransferase activity	GO:0004659	58	25	26.5	0.700442	0.700442	0.756838	0.700442	0.431034
serine-type endopeptidase inhibitor activity	GO:0004867	41	17	18.74	0.757555	0.757555	0.757555	0.757555	0.414634
beta-fructofuranosidase activity	GO:0004564	20	8	9.14	0.767768	0.767768	0.767768	0.767768	0.4
nitrilase activity	GO:0000257	8	3	3.66	0.79166	0.79166	0.79166	0.79166	0.375
alpha,alpha-trehalose-phosphate synthase (UDP-forming) activity	GO:0003825	8	3	3.66	0.79166	0.79166	0.79166	0.79166	0.375
CTP synthase activity	GO:0003883	8	3	3.66	0.79166	0.79166	0.79166	0.79166	0.375
structural constituent of chromatin	GO:0030527	8	3	3.66	0.79166	0.79166	0.79166	0.79166	0.375
chalcone isomerase activity	GO:0045430	8	3	3.66	0.79166	0.79166	0.79166	0.79166	0.375
cysteamine dioxygenase activity	GO:0047800	8	3	3.66	0.79166	0.79166	0.79166	0.79166	0.375
amine transmembrane transporter activity	GO:0005275	105	33	47.98	0.998978	0.998978	0.79249	0.998978	0.314286
motor activity	GO:0003774	199	113	90.94	0.00106096	0.813524	0.813524	0.813524	0.567839
sucrose transmembrane transporter activity	GO:0008515	16	6	7.31	0.817758	0.817758	0.817758	0.817758	0.375
protein methyltransferase activity	GO:0008276	91	51	41.59	0.0303456	0.0303456	0.820795	0.0303456	0.56044
nucleotide-sugar transmembrane transporter activity	GO:0005338	17	7	7.77	0.729468	0.729468	0.82142	0.729468	0.411765
long-chain fatty acid-CoA ligase activity	GO:0004467	11	4	5.03	0.821436	0.821436	0.821436	0.821436	0.363636
transcription elongation regulator activity	GO:0003711	14	5	6.4	0.845725	0.845725	0.821459	0.845725	0.357143
nucleobase, nucleoside, nucleotide kinase activity	GO:0019205	76	48	34.73	0.00162082	0.0150384	0.839471	0.0150384	0.631579
N-methyltransferase activity	GO:0008170	78	45	35.64	0.0220982	0.0220982	0.839592	0.0220982	0.576923
oligosaccharyl transferase activity	GO:0004576	14	8	6.4	0.27621	0.27621	0.839832	0.27621	0.571429
O-acetyltransferase activity	GO:0016413	15	8	6.85	0.367099	0.367099	0.839846	0.367099	0.533333
geranyltranstransferase activity	GO:0004337	7	4	3.2	0.406577	0.406577	0.839857	0.406577	0.571429
2-amino-4-hydroxy-6-hydroxymethyldihydropteridine diphosphokinase activity	GO:0003848	3	1	1.37	0.839893	0.839893	0.839893	0.839893	0.333333
3-methyl-2-oxobutanoate hydroxymethyltransferase activity	GO:0003864	3	1	1.37	0.839893	0.839893	0.839893	0.839893	0.333333
UDP-N-acetylglucosamine-dolichyl-phosphate N-acetylglucosaminephosphotransferase activity	GO:0003975	3	1	1.37	0.839893	0.839893	0.839893	0.839893	0.333333
adenosine deaminase activity	GO:0004000	3	1	1.37	0.839893	0.839893	0.839893	0.839893	0.333333
anthranilate phosphoribosyltransferase activity	GO:0004048	3	1	1.37	0.839893	0.839893	0.839893	0.839893	0.333333
arginyltransferase activity	GO:0004057	3	1	1.37	0.839893	0.839893	0.839893	0.839893	0.333333
biotin-[acetyl-CoA-carboxylase] ligase activity	GO:0004077	3	1	1.37	0.839893	0.839893	0.839893	0.839893	0.333333
formamidase activity	GO:0004328	3	1	1.37	0.839893	0.839893	0.839893	0.839893	0.333333
glutamate dehydrogenase [NAD(P)+] activity	GO:0004353	3	1	1.37	0.839893	0.839893	0.839893	0.839893	0.333333
histidinol-phosphate transaminase activity	GO:0004400	3	1	1.37	0.839893	0.839893	0.839893	0.839893	0.333333
homoserine kinase activity	GO:0004413	3	1	1.37	0.839893	0.839893	0.839893	0.839893	0.333333
imidazoleglycerol-phosphate dehydratase activity	GO:0004424	3	1	1.37	0.839893	0.839893	0.839893	0.839893	0.333333
indole-3-glycerol-phosphate synthase activity	GO:0004425	3	1	1.37	0.839893	0.839893	0.839893	0.839893	0.333333
isopentenyl-diphosphate delta-isomerase activity	GO:0004452	3	1	1.37	0.839893	0.839893	0.839893	0.839893	0.333333
nicotinate phosphoribosyltransferase activity	GO:0004516	3	1	1.37	0.839893	0.839893	0.839893	0.839893	0.333333
O-phospho-L-serine:2-oxoglutarate aminotransferase activity	GO:0004648	3	1	1.37	0.839893	0.839893	0.839893	0.839893	0.333333
threonine aldolase activity	GO:0004793	3	1	1.37	0.839893	0.839893	0.839893	0.839893	0.333333
sedoheptulose-7-phosphate:D-glyceraldehyde-3-phosphate glyceronetransferase activity	GO:0004801	3	1	1.37	0.839893	0.839893	0.839893	0.839893	0.333333
oxygen transporter activity	GO:0005344	3	1	1.37	0.839893	0.839893	0.839893	0.839893	0.333333
positive transcription elongation factor activity	GO:0008159	3	1	1.37	0.839893	0.839893	0.839893	0.839893	0.333333
mechanically-gated ion channel activity	GO:0008381	3	1	1.37	0.839893	0.839893	0.839893	0.839893	0.333333
3-deoxy-8-phosphooctulonate synthase activity	GO:0008676	3	1	1.37	0.839893	0.839893	0.839893	0.839893	0.333333
holo-[acyl-carrier-protein] synthase activity	GO:0008897	3	1	1.37	0.839893	0.839893	0.839893	0.839893	0.333333
isochorismate synthase activity	GO:0008909	3	1	1.37	0.839893	0.839893	0.839893	0.839893	0.333333
galactose-1-phosphate guanylyltransferase (GDP) activity	GO:0010475	3	1	1.37	0.839893	0.839893	0.839893	0.839893	0.333333
cobalt ion transmembrane transporter activity	GO:0015087	3	1	1.37	0.839893	0.839893	0.839893	0.839893	0.333333
3-mercaptopyruvate sulfurtransferase activity	GO:0016784	3	1	1.37	0.839893	0.839893	0.839893	0.839893	0.333333
sterol 3-beta-glucosyltransferase activity	GO:0016906	3	1	1.37	0.839893	0.839893	0.839893	0.839893	0.333333
myosin binding	GO:0017022	3	1	1.37	0.839893	0.839893	0.839893	0.839893	0.333333
AU-rich element binding	GO:0017091	3	1	1.37	0.839893	0.839893	0.839893	0.839893	0.333333
mannosyl-glycoprotein endo-beta-N-acetylglucosaminidase activity	GO:0033925	3	1	1.37	0.839893	0.839893	0.839893	0.839893	0.333333
T/G mismatch-specific endonuclease activity	GO:0043765	3	1	1.37	0.839893	0.839893	0.839893	0.839893	0.333333
ketoreductase activity	GO:0045703	3	1	1.37	0.839893	0.839893	0.839893	0.839893	0.333333
chlorophyllase activity	GO:0047746	3	1	1.37	0.839893	0.839893	0.839893	0.839893	0.333333
glycine:2-oxoglutarate aminotransferase activity	GO:0047958	3	1	1.37	0.839893	0.839893	0.839893	0.839893	0.333333
GDP-D-glucose phosphorylase activity	GO:0080048	3	1	1.37	0.839893	0.839893	0.839893	0.839893	0.333333
phosphorus-oxygen lyase activity	GO:0016849	10	4	4.57	0.748569	0.748569	0.839899	0.748569	0.4
intramolecular transferase activity	GO:0016866	104	46	47.53	0.654266	0.654266	0.839929	0.654266	0.442308
calcium:cation antiporter activity	GO:0015368	15	5	6.85	0.890197	0.890197	0.839939	0.890197	0.333333
SNAP receptor activity	GO:0005484	48	19	21.94	0.840385	0.840385	0.840385	0.840385	0.395833
carbon-sulfur lyase activity	GO:0016846	65	29	29.7	0.616546	0.616546	0.842551	0.616546	0.446154
intramolecular transferase activity, phosphotransferases	GO:0016868	29	17	13.25	0.113086	0.113086	0.844743	0.113086	0.586207
protein prenyltransferase activity	GO:0008318	11	5	5.03	0.621052	0.621052	0.8449	0.621052	0.454545
3-hydroxyisobutyryl-CoA hydrolase activity	GO:0003860	6	2	2.74	0.84493	0.84493	0.84493	0.84493	0.333333
3-isopropylmalate dehydrogenase activity	GO:0003862	6	2	2.74	0.84493	0.84493	0.84493	0.84493	0.333333
3-oxo-5-alpha-steroid 4-dehydrogenase activity	GO:0003865	6	2	2.74	0.84493	0.84493	0.84493	0.84493	0.333333
UTP:glucose-1-phosphate uridylyltransferase activity	GO:0003983	6	2	2.74	0.84493	0.84493	0.84493	0.84493	0.333333
alpha-galactosidase activity	GO:0004557	6	2	2.74	0.84493	0.84493	0.84493	0.84493	0.333333
thiosulfate sulfurtransferase activity	GO:0004792	6	2	2.74	0.84493	0.84493	0.84493	0.84493	0.333333
glycine-tRNA ligase activity	GO:0004820	6	2	2.74	0.84493	0.84493	0.84493	0.84493	0.333333
signal recognition particle binding	GO:0005047	6	2	2.74	0.84493	0.84493	0.84493	0.84493	0.333333
5'-nucleotidase activity	GO:0008253	6	2	2.74	0.84493	0.84493	0.84493	0.84493	0.333333
high affinity copper ion transmembrane transporter activity	GO:0015089	6	2	2.74	0.84493	0.84493	0.84493	0.84493	0.333333
arginine transmembrane transporter activity	GO:0015181	6	2	2.74	0.84493	0.84493	0.84493	0.84493	0.333333
L-lysine transmembrane transporter activity	GO:0015189	6	2	2.74	0.84493	0.84493	0.84493	0.84493	0.333333
SUMO-specific protease activity	GO:0016929	6	2	2.74	0.84493	0.84493	0.84493	0.84493	0.333333
glycolipid transporter activity	GO:0017089	6	2	2.74	0.84493	0.84493	0.84493	0.84493	0.333333
allene-oxide cyclase activity	GO:0046423	6	2	2.74	0.84493	0.84493	0.84493	0.84493	0.333333
glycolipid binding	GO:0051861	6	2	2.74	0.84493	0.84493	0.84493	0.84493	0.333333
serine-type peptidase activity	GO:0008236	339	152	154.92	0.645526	0.645526	0.845073	0.645526	0.448378
cysteine synthase activity	GO:0004124	14	5	6.4	0.845725	0.845725	0.845725	0.845725	0.357143
aspartic-type endopeptidase activity	GO:0004190	137	57	62.61	0.85316	0.85316	0.85316	0.85316	0.416058
carboxy-lyase activity	GO:0016831	158	100	72.2	6.15755e-06	0.0125585	0.858802	0.0125585	0.632911
squalene monooxygenase activity	GO:0004506	9	3	4.11	0.860173	0.860173	0.860173	0.860173	0.333333
phosphatidylinositol transporter activity	GO:0008526	9	3	4.11	0.860173	0.860173	0.860173	0.860173	0.333333
ribonuclease H activity	GO:0004523	17	6	7.77	0.865916	0.865916	0.865916	0.865916	0.352941
identical protein binding	GO:0042802	181	78	82.71	0.782122	0.782122	0.871676	0.782122	0.430939
transcription cofactor activity	GO:0003712	54	26	24.68	0.409641	0.409641	0.875699	0.409641	0.481481
translation release factor activity	GO:0003747	25	12	11.42	0.485614	0.485614	0.875736	0.485614	0.48
L-ascorbate peroxidase activity	GO:0016688	12	4	5.48	0.875839	0.875839	0.875839	0.875839	0.333333
phospholipase C activity	GO:0004629	39	17	17.82	0.663013	0.663013	0.880545	0.663013	0.435897
signal transducer activity	GO:0004871	711	336	324.91	0.209694	0.999712	0.88849	0.88849	0.472574
cysteine-type endopeptidase inhibitor activity	GO:0004869	15	5	6.85	0.890197	0.890197	0.890197	0.890197	0.333333
L-ascorbic acid binding	GO:0031418	28	10	12.8	0.895445	0.895445	0.895445	0.895445	0.357143
oxysterol binding	GO:0008142	18	6	8.23	0.902959	0.902959	0.902959	0.902959	0.333333
transferase activity, transferring alkyl or aryl (other than methyl) groups	GO:0016765	196	73	89.57	0.993274	0.993274	0.903692	0.993274	0.372449
DNA ligase (ATP) activity	GO:0003910	7	2	3.2	0.90409	0.90409	0.90409	0.90409	0.285714
ribonuclease P activity	GO:0004526	7	2	3.2	0.90409	0.90409	0.90409	0.90409	0.285714
dihydrolipoyllysine-residue acetyltransferase activity	GO:0004742	7	2	3.2	0.90409	0.90409	0.90409	0.90409	0.285714
6-phosphogluconolactonase activity	GO:0017057	7	2	3.2	0.90409	0.90409	0.90409	0.90409	0.285714
nucleobase transmembrane transporter activity	GO:0015205	33	4	15.08	0.999994	0.999994	0.904402	0.999994	0.121212
ATPase activity, coupled to transmembrane movement of ions, phosphorylative mechanism	GO:0015662	83	40	37.93	0.363518	0.363518	0.907786	0.363518	0.481928
lipid transporter activity	GO:0005319	36	18	16.45	0.36144	0.959705	0.90789	0.90789	0.5
aldehyde dehydrogenase (NAD) activity	GO:0004029	10	3	4.57	0.908003	0.908003	0.908003	0.908003	0.3
hydroxymethyl-, formyl- and related transferase activity	GO:0016742	33	19	15.08	0.116084	0.116084	0.91296	0.116084	0.575758
malate dehydrogenase activity	GO:0016615	32	16	14.62	0.37632	0.37632	0.913017	0.37632	0.5
arsenite transmembrane transporter activity	GO:0015105	9	4	4.11	0.654634	0.654634	0.91305	0.654634	0.444444
phosphoethanolamine N-methyltransferase activity	GO:0000234	4	1	1.83	0.913066	0.913066	0.913066	0.913066	0.25
dihydrofolate reductase activity	GO:0004146	4	1	1.83	0.913066	0.913066	0.913066	0.913066	0.25
dihydroneopterin aldolase activity	GO:0004150	4	1	1.83	0.913066	0.913066	0.913066	0.913066	0.25
formate-tetrahydrofolate ligase activity	GO:0004329	4	1	1.83	0.913066	0.913066	0.913066	0.913066	0.25
dopamine beta-monooxygenase activity	GO:0004500	4	1	1.83	0.913066	0.913066	0.913066	0.913066	0.25
phosphoribosylanthranilate isomerase activity	GO:0004640	4	1	1.83	0.913066	0.913066	0.913066	0.913066	0.25
thymidylate synthase activity	GO:0004799	4	1	1.83	0.913066	0.913066	0.913066	0.913066	0.25
alanine-tRNA ligase activity	GO:0004813	4	1	1.83	0.913066	0.913066	0.913066	0.913066	0.25
calcium channel activity	GO:0005262	4	1	1.83	0.913066	0.913066	0.913066	0.913066	0.25
thiopurine S-methyltransferase activity	GO:0008119	4	1	1.83	0.913066	0.913066	0.913066	0.913066	0.25
folic acid transporter activity	GO:0008517	4	1	1.83	0.913066	0.913066	0.913066	0.913066	0.25
dihydrodipicolinate reductase activity	GO:0008839	4	1	1.83	0.913066	0.913066	0.913066	0.913066	0.25
oxoglutarate:malate antiporter activity	GO:0015367	4	1	1.83	0.913066	0.913066	0.913066	0.913066	0.25
xyloglucan 6-xylosyltransferase activity	GO:0033843	4	1	1.83	0.913066	0.913066	0.913066	0.913066	0.25
transferase activity, transferring pentosyl groups	GO:0016763	84	37	38.39	0.659391	0.659391	0.913079	0.659391	0.440476
O-acyltransferase activity	GO:0008374	52	22	23.76	0.734822	0.734822	0.913087	0.734822	0.423077
small GTPase regulator activity	GO:0005083	142	62	64.89	0.715945	0.715945	0.913113	0.715945	0.43662
3-chloroallyl aldehyde dehydrogenase activity	GO:0004028	21	7	9.6	0.914193	0.914193	0.914193	0.914193	0.333333
peptide-methionine-(S)-S-oxide reductase activity	GO:0008113	21	7	9.6	0.914193	0.914193	0.914193	0.914193	0.333333
alpha-mannosidase activity	GO:0004559	13	4	5.94	0.915224	0.915224	0.915224	0.915224	0.307692
protein disulfide isomerase activity	GO:0003756	22	7	10.05	0.937956	0.937956	0.937956	0.937956	0.318182
trehalose-phosphatase activity	GO:0004805	22	7	10.05	0.937956	0.937956	0.937956	0.937956	0.318182
Rho guanyl-nucleotide exchange factor activity	GO:0005089	22	7	10.05	0.937956	0.937956	0.937956	0.937956	0.318182
1-phosphatidylinositol binding	GO:0005545	22	7	10.05	0.937956	0.937956	0.937956	0.937956	0.318182
oxidoreductase activity, acting on the CH-OH group of donors, oxygen as acceptor	GO:0016899	23	9	10.51	0.799264	0.799264	0.940452	0.799264	0.391304
selenium binding	GO:0008430	11	3	5.03	0.940466	0.940466	0.940466	0.940466	0.272727
DNA N-glycosylase activity	GO:0019104	34	18	15.54	0.248923	0.937736	0.941473	0.937736	0.529412
cation channel activity	GO:0005261	62	30	28.33	0.381751	0.381751	0.941491	0.381751	0.483871
manganese ion transmembrane transporter activity	GO:0005384	12	5	5.48	0.712631	0.712631	0.94154	0.712631	0.416667
3-beta-hydroxy-delta5-steroid dehydrogenase activity	GO:0003854	8	2	3.66	0.941567	0.941567	0.941567	0.941567	0.25
heme oxygenase (decyclizing) activity	GO:0004392	8	2	3.66	0.941567	0.941567	0.941567	0.941567	0.25
ATP:ADP antiporter activity	GO:0005471	8	2	3.66	0.941567	0.941567	0.941567	0.941567	0.25
glycolate oxidase activity	GO:0008891	8	2	3.66	0.941567	0.941567	0.941567	0.941567	0.25
inositol pentakisphosphate 2-kinase activity	GO:0035299	8	2	3.66	0.941567	0.941567	0.941567	0.941567	0.25
arogenate dehydratase activity	GO:0047769	8	2	3.66	0.941567	0.941567	0.941567	0.941567	0.25
protein transmembrane transporter activity	GO:0008320	87	27	39.76	0.998143	0.998143	0.943332	0.998143	0.310345
acetylglucosaminyltransferase activity	GO:0008375	38	16	17.37	0.727052	0.727052	0.944392	0.727052	0.421053
actin binding	GO:0003779	109	42	49.81	0.94601	0.94601	0.94601	0.94601	0.385321
nucleoside transmembrane transporter activity	GO:0005337	20	7	9.14	0.882929	0.882929	0.94694	0.882929	0.35
hydrolase activity, acting on acid anhydrides	GO:0016817	1656	893	756.76	2.93682e-12	0.780377	0.950546	0.780377	0.539251
zinc ion transmembrane transporter activity	GO:0005385	20	6	9.14	0.951326	0.951326	0.951326	0.951326	0.3
transcription initiation factor activity	GO:0016986	20	6	9.14	0.951326	0.951326	0.951326	0.951326	0.3
carbon-carbon lyase activity	GO:0016830	246	142	112.42	9.53273e-05	0.0248827	0.952325	0.0248827	0.577236
endodeoxyribonuclease activity	GO:0004520	13	6	5.94	0.593285	0.593285	0.952778	0.593285	0.461538
tRNA-intron endonuclease activity	GO:0000213	5	1	2.28	0.952799	0.952799	0.952799	0.952799	0.2
RNA cap binding	GO:0000339	5	1	2.28	0.952799	0.952799	0.952799	0.952799	0.2
gamma-glutamyltransferase activity	GO:0003840	5	1	2.28	0.952799	0.952799	0.952799	0.952799	0.2
3-methyl-2-oxobutanoate dehydrogenase (2-methylpropanoyl-transferring) activity	GO:0003863	5	1	2.28	0.952799	0.952799	0.952799	0.952799	0.2
serine C-palmitoyltransferase activity	GO:0004758	5	1	2.28	0.952799	0.952799	0.952799	0.952799	0.2
calcium:sodium antiporter activity	GO:0005432	5	1	2.28	0.952799	0.952799	0.952799	0.952799	0.2
poly(A) RNA binding	GO:0008143	5	1	2.28	0.952799	0.952799	0.952799	0.952799	0.2
formyltetrahydrofolate deformylase activity	GO:0008864	5	1	2.28	0.952799	0.952799	0.952799	0.952799	0.2
double-stranded methylated DNA binding	GO:0010385	5	1	2.28	0.952799	0.952799	0.952799	0.952799	0.2
copper chaperone activity	GO:0016531	5	1	2.28	0.952799	0.952799	0.952799	0.952799	0.2
electron transporter, transferring electrons within the cyclic electron transport pathway of photosynthesis activity	GO:0045156	5	1	2.28	0.952799	0.952799	0.952799	0.952799	0.2
inositol oxygenase activity	GO:0050113	5	1	2.28	0.952799	0.952799	0.952799	0.952799	0.2
primary amine oxidase activity	GO:0008131	31	10	14.17	0.955624	0.955624	0.955624	0.955624	0.322581
cysteine-type peptidase activity	GO:0008234	178	70	81.34	0.963595	0.963595	0.956136	0.963595	0.393258
acid phosphatase activity	GO:0003993	69	25	31.53	0.95656	0.95656	0.95656	0.95656	0.362319
cytidine deaminase activity	GO:0004126	12	3	5.48	0.962009	0.962009	0.962009	0.962009	0.25
phosphatidylinositol-4,5-bisphosphate 5-phosphatase activity	GO:0004439	12	3	5.48	0.962009	0.962009	0.962009	0.962009	0.25
inward rectifier potassium channel activity	GO:0005242	12	3	5.48	0.962009	0.962009	0.962009	0.962009	0.25
3'(2'),5'-bisphosphate nucleotidase activity	GO:0008441	12	3	5.48	0.962009	0.962009	0.962009	0.962009	0.25
promoter binding	GO:0010843	12	3	5.48	0.962009	0.962009	0.962009	0.962009	0.25
oxidoreductase activity, acting on paired donors, with oxidation of a pair of donors resulting in the reduction of molecular oxygen to two molecules of water	GO:0016717	33	13	15.08	0.816135	0.816135	0.962217	0.816135	0.393939
hydro-lyase activity	GO:0016836	145	73	66.26	0.148609	0.148609	0.96365	0.148609	0.503448
palmitoyl-(protein) hydrolase activity	GO:0008474	9	2	4.11	0.964822	0.964822	0.964822	0.964822	0.222222
DNA-3-methyladenine glycosylase I activity	GO:0008725	9	2	4.11	0.964822	0.964822	0.964822	0.964822	0.222222
ubiquitin binding	GO:0043130	9	2	4.11	0.964822	0.964822	0.964822	0.964822	0.222222
glucosidase activity	GO:0015926	27	6	12.34	0.996905	0.996905	0.96489	0.996905	0.222222
transmembrane transporter activity	GO:0022857	1603	658	732.54	0.999949	1	0.973019	0.999949	0.41048
DNA (cytosine-5-)-methyltransferase activity	GO:0003886	6	1	2.74	0.974373	0.974373	0.974373	0.974373	0.166667
adenine phosphoribosyltransferase activity	GO:0003999	6	1	2.74	0.974373	0.974373	0.974373	0.974373	0.166667
CTD phosphatase activity	GO:0008420	6	1	2.74	0.974373	0.974373	0.974373	0.974373	0.166667
glutathione gamma-glutamylcysteinyltransferase activity	GO:0016756	6	1	2.74	0.974373	0.974373	0.974373	0.974373	0.166667
nicotianamine synthase activity	GO:0030410	6	1	2.74	0.974373	0.974373	0.974373	0.974373	0.166667
protein self-association	GO:0043621	6	1	2.74	0.974373	0.974373	0.974373	0.974373	0.166667
nitrate transmembrane transporter activity	GO:0015112	22	6	10.05	0.976763	0.976763	0.976763	0.976763	0.272727
phosphatidylinositol phosphate kinase activity	GO:0016307	22	6	10.05	0.976763	0.976763	0.976763	0.976763	0.272727
phosphatidate cytidylyltransferase activity	GO:0004605	10	2	4.57	0.979027	0.979027	0.979027	0.979027	0.2
outward rectifier potassium channel activity	GO:0015271	10	2	4.57	0.979027	0.979027	0.979027	0.979027	0.2
potassium:hydrogen antiporter activity	GO:0015386	10	2	4.57	0.979027	0.979027	0.979027	0.979027	0.2
methyl indole-3-acetate esterase activity	GO:0080030	10	2	4.57	0.979027	0.979027	0.979027	0.979027	0.2
histone binding	GO:0042393	30	11	13.71	0.881027	0.881027	0.979029	0.881027	0.366667
endoribonuclease activity	GO:0004521	74	25	33.82	0.986076	0.986076	0.979095	0.986076	0.337838
cationic amino acid transmembrane transporter activity	GO:0015326	17	4	7.77	0.983982	0.983982	0.983982	0.983982	0.235294
4-coumarate-CoA ligase activity	GO:0016207	17	4	7.77	0.983982	0.983982	0.983982	0.983982	0.235294
antioxidant activity	GO:0016209	259	126	118.36	0.185325	0.185325	0.984038	0.185325	0.486486
inositol or phosphatidylinositol kinase activity	GO:0004428	73	27	33.36	0.947627	0.947627	0.984223	0.947627	0.369863
ribonuclease activity	GO:0004540	126	46	57.58	0.985373	0.985373	0.984291	0.985373	0.365079
hydrolase activity, acting on carbon-nitrogen (but not peptide) bonds	GO:0016810	198	88	90.48	0.664611	0.664611	0.985041	0.664611	0.444444
clathrin binding	GO:0030276	40	12	18.28	0.985677	0.985677	0.985677	0.985677	0.3
mannosyltransferase activity	GO:0000030	13	5	5.94	0.787222	0.787222	0.986078	0.787222	0.384615
RNA-directed DNA polymerase activity	GO:0003964	9	2	4.11	0.964822	0.964822	0.986086	0.964822	0.222222
RNA-directed RNA polymerase activity	GO:0003968	7	1	3.2	0.986086	0.986086	0.986086	0.986086	0.142857
epoxide hydrolase activity	GO:0004301	7	1	3.2	0.986086	0.986086	0.986086	0.986086	0.142857
alanine-glyoxylate transaminase activity	GO:0008453	7	1	3.2	0.986086	0.986086	0.986086	0.986086	0.142857
xylan 1,4-beta-xylosidase activity	GO:0009044	7	1	3.2	0.986086	0.986086	0.986086	0.986086	0.142857
auxin binding	GO:0010011	7	1	3.2	0.986086	0.986086	0.986086	0.986086	0.142857
phospholipase activator activity	GO:0016004	7	1	3.2	0.986086	0.986086	0.986086	0.986086	0.142857
oxidoreductase activity, acting on NADH or NADPH, NAD or NADP as acceptor	GO:0016652	7	1	3.2	0.986086	0.986086	0.986086	0.986086	0.142857
endoribonuclease activity, producing 5'-phosphomonoesters	GO:0016891	54	20	24.68	0.922458	0.922458	0.986102	0.922458	0.37037
endopeptidase inhibitor activity	GO:0004866	62	23	28.33	0.93263	0.93263	0.986106	0.93263	0.370968
single-stranded RNA binding	GO:0003727	37	7	16.91	0.99984	0.99984	0.986134	0.99984	0.189189
secondary active transmembrane transporter activity	GO:0015291	417	134	190.56	1	1	0.986428	1	0.321343
farnesyltranstransferase activity	GO:0004311	18	6	8.23	0.902959	0.902959	0.987591	0.902959	0.333333
neutral amino acid transmembrane transporter activity	GO:0015175	11	2	5.03	0.987596	0.987596	0.987596	0.987596	0.181818
MAP kinase activity	GO:0004707	30	8	13.71	0.990103	0.990103	0.990103	0.990103	0.266667
oxidoreductase activity, acting on a sulfur group of donors, disulfide as acceptor	GO:0016671	39	12	17.82	0.980466	0.980466	0.990766	0.980466	0.307692
sugar binding	GO:0005529	87	30	39.76	0.987187	0.987187	0.991011	0.987187	0.344828
oxidoreductase activity, acting on NADH or NADPH, quinone or similar compound as acceptor	GO:0016655	64	38	29.25	0.0192099	0.609163	0.992402	0.609163	0.59375
flavonol synthase activity	GO:0045431	8	1	3.66	0.992446	0.992446	0.992446	0.992446	0.125
protein heterodimerization activity	GO:0046982	56	17	25.59	0.99344	0.99344	0.99344	0.99344	0.303571
amino acid transmembrane transporter activity	GO:0015171	94	28	42.96	0.999448	0.999448	0.9935	0.999448	0.297872
carbohydrate binding	GO:0030246	228	79	104.19	0.999734	0.999734	0.994127	0.999734	0.346491
oxidoreductase activity, acting on the CH-CH group of donors	GO:0016627	196	124	89.57	5.23085e-07	0.401788	0.994154	0.401788	0.632653
acyl-CoA thioesterase activity	GO:0016291	16	3	7.31	0.994326	0.994326	0.994326	0.994326	0.1875
RNA binding	GO:0003723	1232	569	563	0.37362	0.984567	0.994752	0.984567	0.461851
P-P-bond-hydrolysis-driven protein transmembrane transporter activity	GO:0015450	73	23	33.36	0.995219	0.995219	0.995219	0.995219	0.315068
inorganic anion transmembrane transporter activity	GO:0015103	110	41	50.27	0.970205	0.970205	0.995761	0.970205	0.372727
histone deacetylase activity	GO:0004407	20	4	9.14	0.995877	0.995877	0.995877	0.995877	0.2
1-acylglycerol-3-phosphate O-acyltransferase activity	GO:0003841	9	1	4.11	0.995899	0.995899	0.995899	0.995899	0.111111
cyclin-dependent protein kinase inhibitor activity	GO:0004861	9	1	4.11	0.995899	0.995899	0.995899	0.995899	0.111111
specific transcriptional repressor activity	GO:0016566	9	1	4.11	0.995899	0.995899	0.995899	0.995899	0.111111
quercetin 4'-O-glucosyltransferase activity	GO:0080046	9	1	4.11	0.995899	0.995899	0.995899	0.995899	0.111111
tubulin binding	GO:0015631	54	13	24.68	0.9997	0.9997	0.995919	0.9997	0.240741
hydrolase activity, acting on carbon-nitrogen (but not peptide) bonds, in linear amides	GO:0016811	101	39	46.15	0.937902	0.937902	0.99655	0.937902	0.386139
beta-galactosidase activity	GO:0004565	24	5	10.97	0.997092	0.997092	0.997092	0.997092	0.208333
poly(U) RNA binding	GO:0008266	24	5	10.97	0.997092	0.997092	0.997092	0.997092	0.208333
mRNA binding	GO:0003729	29	6	13.25	0.99869	0.99869	0.997096	0.99869	0.206897
phospholipid binding	GO:0005543	137	44	62.61	0.999566	0.999991	0.997129	0.999566	0.321168
microtubule binding	GO:0008017	45	12	20.56	0.997278	0.997278	0.997278	0.997278	0.266667
oxidoreductase activity, acting on CH-OH group of donors	GO:0016614	326	167	148.98	0.0251999	0.990162	0.997484	0.990162	0.51227
RNA helicase activity	GO:0003724	27	8	12.34	0.97131	0.97131	0.997527	0.97131	0.296296
phosphotransferase activity, alcohol group as acceptor	GO:0016773	2148	1097	981.59	1.20252e-07	0.943543	0.997772	0.943543	0.510708
Rho GTPase activator activity	GO:0005100	10	1	4.57	0.997774	0.997774	0.997774	0.997774	0.1
aldo-keto reductase activity	GO:0004033	20	5	9.14	0.983819	0.983819	0.997905	0.983819	0.25
oxidoreductase activity, acting on paired donors, with incorporation or reduction of molecular oxygen	GO:0016705	271	76	123.84	1	1	0.997987	1	0.280443
serine-type carboxypeptidase activity	GO:0004185	80	25	36.56	0.997025	0.997025	0.998115	0.997025	0.3125
drug transmembrane transporter activity	GO:0015238	102	36	46.61	0.987169	0.987169	0.998439	0.987169	0.352941
transferase activity, transferring glycosyl groups	GO:0016757	787	295	359.64	0.999999	1	0.998521	0.999999	0.374841
phospholipase activity	GO:0004620	93	41	42.5	0.660573	0.660573	0.998565	0.660573	0.44086
sulfate transmembrane transporter activity	GO:0015116	23	9	10.51	0.799264	0.799264	0.998565	0.799264	0.391304
alcohol dehydrogenase (NAD) activity	GO:0004022	13	3	5.94	0.976044	0.976044	0.99879	0.976044	0.230769
glutathione binding	GO:0043295	11	1	5.03	0.998791	0.998791	0.998791	0.998791	0.0909091
ATPase activity, coupled to transmembrane movement of substances	GO:0042626	307	145	140.29	0.313564	0.912381	0.998838	0.912381	0.472313
protein phosphorylated amino acid binding	GO:0045309	16	2	7.31	0.999175	0.999175	0.999175	0.999175	0.125
O-methyltransferase activity	GO:0008171	51	18	23.31	0.950018	0.950018	0.999253	0.950018	0.352941
ubiquitin-specific protease activity	GO:0004843	27	5	12.34	0.999255	0.999255	0.999255	0.999255	0.185185
FK506 binding	GO:0005528	27	5	12.34	0.999255	0.999255	0.999255	0.999255	0.185185
polygalacturonate 4-alpha-galacturonosyltransferase activity	GO:0047262	31	6	14.17	0.999458	0.999458	0.999458	0.999458	0.193548
enzyme activator activity	GO:0008047	121	47	55.29	0.946773	0.946773	0.999528	0.946773	0.38843
nutrient reservoir activity	GO:0045735	81	23	37.02	0.999532	0.999532	0.999532	0.999532	0.283951
fucosyltransferase activity	GO:0008417	27	14	12.34	0.325531	0.997516	0.999642	0.997516	0.518519
beta-glucosidase activity	GO:0008422	16	3	7.31	0.994326	0.994326	0.999644	0.994326	0.1875
1,3-beta-D-glucan synthase activity	GO:0003843	13	1	5.94	0.999644	0.999644	0.999644	0.999644	0.0769231
transmembrane receptor protein serine/threonine kinase activity	GO:0004675	13	1	5.94	0.999644	0.999644	0.999644	0.999644	0.0769231
Ran GTPase binding	GO:0008536	26	4	11.88	0.999772	0.999772	0.999772	0.999772	0.153846
oxidoreductase activity, acting on the CH-NH2 group of donors, oxygen as acceptor	GO:0016641	51	14	23.31	0.997601	0.997601	0.999807	0.997601	0.27451
oxidoreductase activity, acting on paired donors, with incorporation or reduction of molecular oxygen, NADH or NADPH as one donor, and incorporation of one atom of oxygen	GO:0016709	73	19	33.36	0.999832	0.999832	0.999846	0.999832	0.260274
antiporter activity	GO:0015297	216	69	98.71	0.999987	0.999987	0.999858	0.999987	0.319444
transcription repressor activity	GO:0016564	69	16	31.53	0.999969	0.999969	0.99986	0.999969	0.231884
phosphatidylinositol binding	GO:0035091	94	31	42.96	0.99553	0.999926	0.999862	0.999862	0.329787
racemase and epimerase activity, acting on carbohydrates and derivatives	GO:0016857	59	26	26.96	0.647556	0.647556	0.999895	0.647556	0.440678
oxidoreductase activity, acting on NADH or NADPH	GO:0016651	134	63	61.24	0.41213	0.947194	0.999949	0.947194	0.470149
chlorophyll binding	GO:0016168	29	4	13.25	0.99995	0.99995	0.99995	0.99995	0.137931
sodium:hydrogen antiporter activity	GO:0015385	43	8	19.65	0.999952	0.999952	0.999952	0.999952	0.186047
transferase activity, transferring hexosyl groups	GO:0016758	524	207	239.46	0.998304	1	0.999971	0.999971	0.395038
oxidoreductase activity, acting on the aldehyde or oxo group of donors, NAD or NADP as acceptor	GO:0016620	92	46	42.04	0.233925	0.858676	0.999971	0.858676	0.5
cobalt ion binding	GO:0050897	54	11	24.68	0.999973	0.999973	0.999973	0.999973	0.203704
laccase activity	GO:0008471	18	1	8.23	0.999983	0.999983	0.999983	0.999983	0.0555556
cyclin-dependent protein kinase regulator activity	GO:0016538	37	4	16.91	0.999999	0.999999	0.999989	0.999999	0.108108
cellulose synthase activity	GO:0016759	70	32	31.99	0.545311	0.999993	0.999993	0.999993	0.457143
S-adenosylmethionine-dependent methyltransferase activity	GO:0008757	190	91	86.83	0.295241	0.295241	0.999996	0.295241	0.478947
copper ion binding	GO:0005507	327	108	149.43	0.999999	0.999999	0.999998	0.999999	0.330275
organic anion transmembrane transporter activity	GO:0008514	29	8	13.25	0.985761	0.999984	0.999999	0.999984	0.275862
cyclin-dependent protein kinase activity	GO:0004693	36	4	16.45	0.999999	0.999999	0.999999	0.999999	0.111111
monooxygenase activity	GO:0004497	464	160	212.04	1	1	0.999999	1	0.344828
flavin-containing monooxygenase activity	GO:0004499	29	2	13.25	0.999999	0.999999	0.999999	0.999999	0.0689655
purine base transmembrane transporter activity	GO:0005345	26	2	11.88	0.999997	0.999997	1	0.999997	0.0769231
sugar:hydrogen symporter activity	GO:0005351	124	30	56.67	1	1	1	1	0.241935
structural constituent of cytoskeleton	GO:0005200	32	2	14.62	1	1	1	1	0.0625
lipase activity	GO:0016298	238	95	108.76	0.969236	0.969236	1	0.969236	0.39916
protein serine/threonine phosphatase activity	GO:0004722	213	56	97.34	1	1	1	1	0.262911
structural constituent of cell wall	GO:0005199	34	1	15.54	1	1	1	1	0.0294118
polygalacturonase activity	GO:0004650	84	13	38.39	1	1	1	1	0.154762
protein serine/threonine/tyrosine kinase activity	GO:0004712	66	8	30.16	1	1	1	1	0.121212
pectinesterase activity	GO:0030599	195	48	89.11	1	1	1	1	0.246154
water channel activity	GO:0015250	38	1	17.37	1	1	1	1	0.0263158
UDP-glycosyltransferase activity	GO:0008194	282	84	128.87	1	1	1	1	0.297872
transferase activity, transferring acyl groups other than amino-acyl groups	GO:0016747	473	231	216.15	0.0909957	1	1	1	0.488372
UDP-glucosyltransferase activity	GO:0035251	136	48	62.15	0.994612	1	1	1	0.352941
glutathione transferase activity	GO:0004364	50	2	22.85	1	1	1	1	0.04
DNA binding	GO:0003677	2690	1157	1229.27	0.998478	1	1	1	0.430112
oxidoreductase activity, acting on paired donors, with incorporation or reduction of molecular oxygen, 2-oxoglutarate as one donor, and incorporation of one atom each of oxygen into both donors	GO:0016706	81	9	37.02	1	1	1	1	0.111111
lipid binding	GO:0008289	306	77	139.84	1	1	1	1	0.251634
transferase activity, transferring one-carbon groups	GO:0016741	499	258	228.03	0.00383346	0.00383346	1	0.00383346	0.517034
intramolecular oxidoreductase activity, interconverting aldoses and ketoses	GO:0016861	44	29	20.11	0.00546988	0.00546988	1	0.00546988	0.659091
oxidoreductase activity, acting on single donors with incorporation of molecular oxygen, incorporation of one atom of oxygen (internal monooxygenases or internal mixed function oxidases)	GO:0016703	17	13	7.77	0.0100634	0.0100634	1	0.0100634	0.764706
copper-transporting ATPase activity	GO:0043682	9	8	4.11	0.0101543	0.0101543	1	0.0101543	0.888889
purine NTP-dependent helicase activity	GO:0070035	234	125	106.93	0.0104379	0.0104379	1	0.0104379	0.534188
ligase activity, forming carbon-oxygen bonds	GO:0016875	152	84	69.46	0.0110845	0.0110845	1	0.0110845	0.552632
ligase activity, forming aminoacyl-tRNA and related compounds	GO:0016876	152	84	69.46	0.0110845	0.0110845	1	0.0110845	0.552632
oxidoreductase activity, acting on diphenols and related substances as donors, cytochrome as acceptor	GO:0016681	24	17	10.97	0.0114075	0.0114075	1	0.0114075	0.708333
oxidoreductase activity, acting on iron-sulfur proteins as donors, NAD or NADP as acceptor	GO:0016731	14	11	6.4	0.0130912	0.0130912	1	0.0130912	0.785714
carboxylic acid binding	GO:0031406	185	116	84.54	2.29087e-06	0.0198218	1	0.0198218	0.627027
methylenetetrahydrofolate dehydrogenase activity	GO:0004486	5	5	2.28	0.0199207	0.0199207	1	0.0199207	1
CoA desaturase activity	GO:0016215	8	7	3.66	0.0199677	0.0199677	1	0.0199677	0.875
oxidoreductase activity, acting on iron-sulfur proteins as donors	GO:0016730	18	13	8.23	0.0211231	0.0211231	1	0.0211231	0.722222
amine binding	GO:0043176	122	84	55.75	1.92761e-07	0.0220731	1	0.0220731	0.688525
lysine N-methyltransferase activity	GO:0016278	46	28	21.02	0.0276134	0.0276134	1	0.0276134	0.608696
protein-lysine N-methyltransferase activity	GO:0016279	46	28	21.02	0.0276134	0.0276134	1	0.0276134	0.608696
histone methyltransferase activity	GO:0042054	60	35	27.42	0.0333035	0.0333035	1	0.0333035	0.583333
phosphotransferase activity, carboxyl group as acceptor	GO:0016774	28	18	12.8	0.0371108	0.0371108	1	0.0371108	0.642857
phosphoenolpyruvate carboxykinase activity	GO:0004611	19	13	8.68	0.0391455	0.0391455	1	0.0391455	0.684211
luciferin monooxygenase activity	GO:0045289	4	4	1.83	0.0435992	0.0435992	1	0.0435992	1
cis-trans isomerase activity	GO:0016859	123	66	56.21	0.0462087	0.0462087	1	0.0462087	0.536585
inositol tetrakisphosphate kinase activity	GO:0051765	14	10	6.4	0.0476363	0.0476363	1	0.0476363	0.714286
hydrolase activity, acting on carbon-nitrogen (but not peptide) bonds, in cyclic amidines	GO:0016814	46	27	21.02	0.0525298	0.0525298	1	0.0525298	0.586957
tricarboxylic acid transmembrane transporter activity	GO:0015142	9	7	4.11	0.0543147	0.0543147	1	0.0543147	0.777778
phosphofructokinase activity	GO:0008443	29	18	13.25	0.0567254	0.0567254	1	0.0567254	0.62069
oxidoreductase activity, acting on single donors with incorporation of molecular oxygen	GO:0016701	82	45	37.47	0.0596294	0.0596294	1	0.0596294	0.54878
cyclohydrolase activity	GO:0019238	18	12	8.23	0.0605725	0.0605725	1	0.0605725	0.666667
oxidoreductase activity, acting on peroxide as acceptor	GO:0016684	211	108	96.42	0.0624304	0.0624304	1	0.0624304	0.511848
ATPase regulator activity	GO:0060590	11	8	5.03	0.0668581	0.0668581	1	0.0668581	0.727273
DNA topoisomerase activity	GO:0003916	41	24	18.74	0.0677524	0.0677524	1	0.0677524	0.585366
oxidoreductase activity, acting on other nitrogenous compounds as donors	GO:0016661	13	9	5.94	0.0769698	0.0769698	1	0.0769698	0.692308
monovalent inorganic cation transmembrane transporter activity	GO:0015077	298	156	136.18	0.012089	0.0825622	1	0.0825622	0.52349
protein carboxyl O-methyltransferase activity	GO:0051998	15	10	6.85	0.0851623	0.0851623	1	0.0851623	0.666667
core RNA polymerase binding transcription factor activity	GO:0000990	17	11	7.77	0.0918381	0.0918381	1	0.0918381	0.647059
core RNA polymerase binding promoter specificity activity	GO:0000996	17	11	7.77	0.0918381	0.0918381	1	0.0918381	0.647059
mannose-phosphate guanylyltransferase activity	GO:0008905	8	6	3.66	0.0951421	0.0951421	1	0.0951421	0.75
oxidoreductase activity, acting on the CH-CH group of donors, quinone or related compound as acceptor	GO:0016635	8	6	3.66	0.0951421	0.0951421	1	0.0951421	0.75
xenobiotic transporter activity	GO:0042910	8	6	3.66	0.0951421	0.0951421	1	0.0951421	0.75
adenyl nucleotide binding	GO:0030554	3563	2163	1628.22	2.45275e-82	0.101751	1	0.101751	0.607073
oxidoreductase activity, acting on CH or CH2 groups, disulfide as acceptor	GO:0016728	10	7	4.57	0.110278	0.110278	1	0.110278	0.7
oxidoreductase activity, acting on the CH-CH group of donors, oxygen as acceptor	GO:0016634	29	17	13.25	0.113086	0.113086	1	0.113086	0.586207
translation factor activity, nucleic acid binding	GO:0008135	291	156	132.98	0.00393031	0.11501	1	0.11501	0.536082
arginine N-methyltransferase activity	GO:0016273	14	9	6.4	0.12977	0.12977	1	0.12977	0.642857
hydrolase activity, acting on carbon-nitrogen (but not peptide) bonds, in cyclic amides	GO:0016812	16	10	7.31	0.136116	0.136116	1	0.136116	0.625
carbamoyl-phosphate synthase activity	GO:0004086	5	4	2.28	0.138314	0.138314	1	0.138314	0.8
dihydroorotate dehydrogenase activity	GO:0004152	5	4	2.28	0.138314	0.138314	1	0.138314	0.8
calcium activated cation channel activity	GO:0005227	5	4	2.28	0.138314	0.138314	1	0.138314	0.8
oxidoreductase activity, acting on a sulfur group of donors, iron-sulfur protein as acceptor	GO:0016673	5	4	2.28	0.138314	0.138314	1	0.138314	0.8
ion gated channel activity	GO:0022839	5	4	2.28	0.138314	0.138314	1	0.138314	0.8
alcohol binding	GO:0043178	5	4	2.28	0.138314	0.138314	1	0.138314	0.8
glutamate synthase activity, NADH or NADPH as acceptor	GO:0045181	5	4	2.28	0.138314	0.138314	1	0.138314	0.8
CoA carboxylase activity	GO:0016421	18	11	8.23	0.14097	0.14097	1	0.14097	0.611111
ligase activity, forming carbon-carbon bonds	GO:0016885	18	11	8.23	0.14097	0.14097	1	0.14097	0.611111
purine nucleotide binding	GO:0017076	4059	2432	1854.88	9.48439e-86	0.144013	1	0.144013	0.599162
cofactor transporter activity	GO:0051184	22	13	10.05	0.147522	0.147522	1	0.147522	0.590909
anion transmembrane-transporting ATPase activity	GO:0043225	13	11	5.94	0.00478986	0.162002	1	0.162002	0.846154
lactate dehydrogenase activity	GO:0004457	7	5	3.2	0.162155	0.162155	1	0.162155	0.714286
chloride transmembrane transporter activity	GO:0015108	7	5	3.2	0.162155	0.162155	1	0.162155	0.714286
protein binding transcription factor activity	GO:0000988	71	37	32.45	0.166701	0.166701	1	0.166701	0.521127
glutamate synthase activity	GO:0015930	9	6	4.11	0.176797	0.176797	1	0.176797	0.666667
5-methyltetrahydropteroyltri-L-glutamate-dependent methyltransferase activity	GO:0042085	9	6	4.11	0.176797	0.176797	1	0.176797	0.666667
anion:cation symporter activity	GO:0015296	11	7	5.03	0.186264	0.186264	1	0.186264	0.636364
fatty acid binding	GO:0005504	15	9	6.85	0.196682	0.196682	1	0.196682	0.6
carboxyl-O-methyltransferase activity	GO:0010340	17	10	7.77	0.19937	0.19937	1	0.19937	0.588235
oxo-acid-lyase activity	GO:0016833	31	17	14.17	0.199708	0.199708	1	0.199708	0.548387
monocarboxylic acid binding	GO:0033293	31	17	14.17	0.199708	0.199708	1	0.199708	0.548387
amino acid kinase activity	GO:0019202	19	11	8.68	0.201009	0.201009	1	0.201009	0.578947
transferase activity, transferring aldehyde or ketonic groups	GO:0016744	27	15	12.34	0.201485	0.201485	1	0.201485	0.555556
DNA secondary structure binding	GO:0000217	2	2	0.91	0.208822	0.208822	1	0.208822	1
cytokine receptor binding	GO:0005126	2	2	0.91	0.208822	0.208822	1	0.208822	1
glutamate receptor activity	GO:0008066	2	2	0.91	0.208822	0.208822	1	0.208822	1
oxidoreductase activity, acting on paired donors, with incorporation or reduction of molecular oxygen, reduced flavin or flavoprotein as one donor, and incorporation of one atom of oxygen	GO:0016712	2	2	0.91	0.208822	0.208822	1	0.208822	1
oxidoreductase activity, acting on iron-sulfur proteins as donors, dinitrogen as acceptor	GO:0016732	2	2	0.91	0.208822	0.208822	1	0.208822	1
succinyltransferase activity	GO:0016748	2	2	0.91	0.208822	0.208822	1	0.208822	1
S-succinyltransferase activity	GO:0016751	2	2	0.91	0.208822	0.208822	1	0.208822	1
hydrolase activity, acting on acid halide bonds	GO:0016824	2	2	0.91	0.208822	0.208822	1	0.208822	1
GABA receptor activity	GO:0016917	2	2	0.91	0.208822	0.208822	1	0.208822	1
hydrolase activity, acting on acid halide bonds, in C-halide compounds	GO:0019120	2	2	0.91	0.208822	0.208822	1	0.208822	1
DNA insertion or deletion binding	GO:0032135	2	2	0.91	0.208822	0.208822	1	0.208822	1
peptide N-acetyltransferase activity	GO:0034212	2	2	0.91	0.208822	0.208822	1	0.208822	1
cysteine-type exopeptidase activity	GO:0070004	2	2	0.91	0.208822	0.208822	1	0.208822	1
transition metal ion transmembrane transporter activity	GO:0046915	89	48	40.67	0.0730448	0.214495	1	0.214495	0.539326
mRNA methyltransferase activity	GO:0008174	4	3	1.83	0.250879	0.250879	1	0.250879	0.75
trehalase activity	GO:0015927	4	3	1.83	0.250879	0.250879	1	0.250879	0.75
triose-phosphate transmembrane transporter activity	GO:0071917	4	3	1.83	0.250879	0.250879	1	0.250879	0.75
modified amino acid transmembrane transporter activity	GO:0072349	4	3	1.83	0.250879	0.250879	1	0.250879	0.75
exonuclease activity, active with either ribo- or deoxyribonucleic acids and producing 5'-phosphomonoesters	GO:0016796	32	17	14.62	0.252004	0.252004	1	0.252004	0.53125
calcium-dependent protein kinase activity	GO:0010857	6	4	2.74	0.266907	0.266907	1	0.266907	0.666667
trialkylsulfonium hydrolase activity	GO:0016802	6	4	2.74	0.266907	0.266907	1	0.266907	0.666667
procollagen-proline dioxygenase activity	GO:0019798	6	4	2.74	0.266907	0.266907	1	0.266907	0.666667
peptidyl-proline dioxygenase activity	GO:0031543	6	4	2.74	0.266907	0.266907	1	0.266907	0.666667
peptidyl-proline 4-dioxygenase activity	GO:0031545	6	4	2.74	0.266907	0.266907	1	0.266907	0.666667
S-methyltransferase activity	GO:0008172	20	11	9.14	0.269847	0.269847	1	0.269847	0.55
cyclo-ligase activity	GO:0016882	8	5	3.66	0.273844	0.273844	1	0.273844	0.625
chloride channel activity	GO:0005254	16	9	7.31	0.274552	0.274552	1	0.274552	0.5625
organic acid:sodium symporter activity	GO:0005343	16	9	7.31	0.274552	0.274552	1	0.274552	0.5625
adenine nucleotide transmembrane transporter activity	GO:0000295	10	6	4.57	0.276574	0.276574	1	0.276574	0.6
purine nucleotide transmembrane transporter activity	GO:0015216	10	6	4.57	0.276574	0.276574	1	0.276574	0.6
oxidoreductase activity, acting on NADH or NADPH, heme protein as acceptor	GO:0016653	10	6	4.57	0.276574	0.276574	1	0.276574	0.6
voltage-gated ion channel activity	GO:0005244	75	37	34.27	0.301949	0.301949	1	0.301949	0.493333
voltage-gated channel activity	GO:0022832	75	37	34.27	0.301949	0.301949	1	0.301949	0.493333
ribonucleotide binding	GO:0032553	4049	2426	1850.31	1.65865e-85	0.312095	1	0.312095	0.59916
lysine N-acetyltransferase activity	GO:0004468	31	16	14.17	0.314162	0.314162	1	0.314162	0.516129
exoribonuclease activity	GO:0004532	29	15	13.25	0.319729	0.319729	1	0.319729	0.517241
exoribonuclease activity, producing 5'-phosphomonoesters	GO:0016896	29	15	13.25	0.319729	0.319729	1	0.319729	0.517241
oxidoreductase activity, acting on the CH-NH group of donors, NAD or NADP as acceptor	GO:0016646	21	11	9.6	0.344617	0.344617	1	0.344617	0.52381
oxidoreductase activity, acting on a sulfur group of donors, NAD or NADP as acceptor	GO:0016668	21	11	9.6	0.344617	0.344617	1	0.344617	0.52381
ATPase activity, coupled to transmembrane movement of ions	GO:0042625	144	83	65.81	0.00259822	0.349072	1	0.349072	0.576389
sulfurtransferase activity	GO:0016783	19	10	8.68	0.351662	0.351662	1	0.351662	0.526316
isocitrate dehydrogenase activity	GO:0004448	17	9	7.77	0.359131	0.359131	1	0.359131	0.529412
solute:sodium symporter activity	GO:0015370	17	9	7.77	0.359131	0.359131	1	0.359131	0.529412
GDP-dissociation inhibitor activity	GO:0005092	15	8	6.85	0.367099	0.367099	1	0.367099	0.533333
guanylyltransferase activity	GO:0070568	15	8	6.85	0.367099	0.367099	1	0.367099	0.533333
bile acid transmembrane transporter activity	GO:0015125	13	7	5.94	0.375659	0.375659	1	0.375659	0.538462
oxidoreductase activity, acting on the CH-NH group of donors	GO:0016645	47	23	21.48	0.381004	0.381004	1	0.381004	0.489362
fatty acid synthase activity	GO:0004312	30	15	13.71	0.38437	0.38437	1	0.38437	0.5
glycogen debranching enzyme activity	GO:0004133	11	6	5.03	0.384947	0.384947	1	0.384947	0.545455
metal ion:hydrogen antiporter activity	GO:0051139	11	6	5.03	0.384947	0.384947	1	0.384947	0.545455
voltage-gated cation channel activity	GO:0022843	45	22	20.56	0.388286	0.388286	1	0.388286	0.488889
glyceraldehyde-3-phosphate dehydrogenase activity	GO:0008943	31	23	14.17	0.00121598	0.394491	1	0.394491	0.741935
ligase activity, forming nitrogen-metal bonds	GO:0051002	9	5	4.11	0.395153	0.395153	1	0.395153	0.555556
ligase activity, forming nitrogen-metal bonds, forming coordination complexes	GO:0051003	9	5	4.11	0.395153	0.395153	1	0.395153	0.555556
nucleoside-triphosphatase regulator activity	GO:0060589	166	78	75.86	0.398033	0.398033	1	0.398033	0.46988
adenylyltransferase activity	GO:0070566	41	20	18.74	0.403831	0.403831	1	0.403831	0.487805
phosphotransferase activity, paired acceptors	GO:0016781	7	4	3.2	0.406577	0.406577	1	0.406577	0.571429
radical SAM enzyme activity	GO:0070283	7	4	3.2	0.406577	0.406577	1	0.406577	0.571429
transcription factor binding transcription factor activity	GO:0000989	54	26	24.68	0.409641	0.409641	1	0.409641	0.481481
arsenite secondary active transmembrane transporter activity	GO:0008490	5	3	2.28	0.419728	0.419728	1	0.419728	0.6
drug:hydrogen antiporter activity	GO:0015307	5	3	2.28	0.419728	0.419728	1	0.419728	0.6
myristoyltransferase activity	GO:0019107	5	3	2.28	0.419728	0.419728	1	0.419728	0.6
oxidoreductase activity, acting on CH or CH2 groups, with an iron-sulfur protein as acceptor	GO:0052592	5	3	2.28	0.419728	0.419728	1	0.419728	0.6
phosphatase regulator activity	GO:0019208	37	18	16.91	0.420906	0.420906	1	0.420906	0.486486
adenyl ribonucleotide binding	GO:0032559	3559	2159	1626.39	9.25039e-82	0.432998	1	0.432998	0.606631
oxidized base lesion DNA N-glycosylase activity	GO:0000702	3	2	1.37	0.435626	0.435626	1	0.435626	0.666667
4-aminobutyrate transaminase activity	GO:0003867	3	2	1.37	0.435626	0.435626	1	0.435626	0.666667
glutaminase activity	GO:0004359	3	2	1.37	0.435626	0.435626	1	0.435626	0.666667
exodeoxyribonuclease activity	GO:0004529	3	2	1.37	0.435626	0.435626	1	0.435626	0.666667
protein geranylgeranyltransferase activity	GO:0004661	3	2	1.37	0.435626	0.435626	1	0.435626	0.666667
enoyl-[acyl-carrier-protein] reductase activity	GO:0016631	3	2	1.37	0.435626	0.435626	1	0.435626	0.666667
oxidoreductase activity, acting on the CH-CH group of donors, cytochrome as acceptor	GO:0016632	3	2	1.37	0.435626	0.435626	1	0.435626	0.666667
oxidoreductase activity, acting on other nitrogenous compounds as donors, iron-sulfur protein as acceptor	GO:0016664	3	2	1.37	0.435626	0.435626	1	0.435626	0.666667
hydrolase activity, acting on acid carbon-carbon bonds	GO:0016822	3	2	1.37	0.435626	0.435626	1	0.435626	0.666667
hydrolase activity, acting on acid carbon-carbon bonds, in ketonic substances	GO:0016823	3	2	1.37	0.435626	0.435626	1	0.435626	0.666667
exodeoxyribonuclease activity, producing 5'-phosphomonoesters	GO:0016895	3	2	1.37	0.435626	0.435626	1	0.435626	0.666667
oxidoreductase activity, acting on the CH-OH group of donors, cytochrome as acceptor	GO:0016898	3	2	1.37	0.435626	0.435626	1	0.435626	0.666667
ribosylpyrimidine nucleosidase activity	GO:0050263	3	2	1.37	0.435626	0.435626	1	0.435626	0.666667
coenzyme transporter activity	GO:0051185	3	2	1.37	0.435626	0.435626	1	0.435626	0.666667
transferase activity, transferring acyl groups, acyl groups converted into alkyl on transfer	GO:0046912	33	16	15.08	0.439861	0.439861	1	0.439861	0.484848
ribonucleoprotein binding	GO:0043021	18	9	8.23	0.445892	0.445892	1	0.445892	0.5
anion channel activity	GO:0005253	31	15	14.17	0.45019	0.45019	1	0.45019	0.483871
structure-specific DNA binding	GO:0043566	94	44	42.96	0.45397	0.45397	1	0.45397	0.468085
vitamin binding	GO:0019842	284	214	129.78	1.55259e-24	0.455365	1	0.455365	0.753521
sulfur amino acid transmembrane transporter activity	GO:0000099	1	1	0.46	0.45698	0.45698	1	0.45698	1
arginine kinase activity	GO:0004054	1	1	0.46	0.45698	0.45698	1	0.45698	1
cyclic nucleotide-dependent protein kinase activity	GO:0004690	1	1	0.46	0.45698	0.45698	1	0.45698	1
extracellular ligand-gated ion channel activity	GO:0005230	1	1	0.46	0.45698	0.45698	1	0.45698	1
excitatory extracellular ligand-gated ion channel activity	GO:0005231	1	1	0.46	0.45698	0.45698	1	0.45698	1
sodium:amino acid symporter activity	GO:0005283	1	1	0.46	0.45698	0.45698	1	0.45698	1
cation:amino acid symporter activity	GO:0005416	1	1	0.46	0.45698	0.45698	1	0.45698	1
potassium-transporting ATPase activity	GO:0008556	1	1	0.46	0.45698	0.45698	1	0.45698	1
polyamine transmembrane transporter activity	GO:0015203	1	1	0.46	0.45698	0.45698	1	0.45698	1
rRNA (guanine) methyltransferase activity	GO:0016435	1	1	0.46	0.45698	0.45698	1	0.45698	1
oxidoreductase activity, acting on paired donors, with incorporation or reduction of molecular oxygen, reduced pteridine as one donor, and incorporation of one atom of oxygen	GO:0016714	1	1	0.46	0.45698	0.45698	1	0.45698	1
oxidoreductase activity, oxidizing metal ions, oxygen as acceptor	GO:0016724	1	1	0.46	0.45698	0.45698	1	0.45698	1
endodeoxyribonuclease activity, producing 3'-phosphomonoesters	GO:0016889	1	1	0.46	0.45698	0.45698	1	0.45698	1
phosphatase binding	GO:0019902	1	1	0.46	0.45698	0.45698	1	0.45698	1
protein phosphatase binding	GO:0019903	1	1	0.46	0.45698	0.45698	1	0.45698	1
quinone cofactor methyltransferase activity	GO:0030580	1	1	0.46	0.45698	0.45698	1	0.45698	1
dinucleotide insertion or deletion binding	GO:0032139	1	1	0.46	0.45698	0.45698	1	0.45698	1
oxidized DNA binding	GO:0032356	1	1	0.46	0.45698	0.45698	1	0.45698	1
5'-3' RNA helicase activity	GO:0032574	1	1	0.46	0.45698	0.45698	1	0.45698	1
tumor necrosis factor receptor superfamily binding	GO:0032813	1	1	0.46	0.45698	0.45698	1	0.45698	1
nuclear hormone receptor binding	GO:0035257	1	1	0.46	0.45698	0.45698	1	0.45698	1
5'-3' exodeoxyribonuclease activity	GO:0035312	1	1	0.46	0.45698	0.45698	1	0.45698	1
DNA demethylase activity	GO:0035514	1	1	0.46	0.45698	0.45698	1	0.45698	1
5'-3' DNA helicase activity	GO:0043139	1	1	0.46	0.45698	0.45698	1	0.45698	1
anion binding	GO:0043168	1	1	0.46	0.45698	0.45698	1	0.45698	1
monosaccharide binding	GO:0048029	1	1	0.46	0.45698	0.45698	1	0.45698	1
hormone receptor binding	GO:0051427	1	1	0.46	0.45698	0.45698	1	0.45698	1
growth factor receptor binding	GO:0070851	1	1	0.46	0.45698	0.45698	1	0.45698	1
deoxyribonuclease activity	GO:0004536	16	8	7.31	0.459645	0.459645	1	0.459645	0.5
oxidoreductase activity, acting on superoxide radicals as acceptor	GO:0016721	16	8	7.31	0.459645	0.459645	1	0.459645	0.5
monocarboxylic acid transmembrane transporter activity	GO:0008028	14	7	6.4	0.475109	0.475109	1	0.475109	0.5
translation termination factor activity	GO:0008079	25	12	11.42	0.485614	0.485614	1	0.485614	0.48
protein phosphatase regulator activity	GO:0019888	34	16	15.54	0.503122	0.503122	1	0.503122	0.470588
ion binding	GO:0043167	4896	2506	2237.37	1.6812e-17	0.505955	1	0.505955	0.511846
purine nucleosidase activity	GO:0008477	10	5	4.57	0.513732	0.513732	1	0.513732	0.5
tRNA (guanine) methyltransferase activity	GO:0016423	10	5	4.57	0.513732	0.513732	1	0.513732	0.5
alanine-oxo-acid transaminase activity	GO:0047635	10	5	4.57	0.513732	0.513732	1	0.513732	0.5
uridylyltransferase activity	GO:0070569	10	5	4.57	0.513732	0.513732	1	0.513732	0.5
C-acyltransferase activity	GO:0016408	21	10	9.6	0.514256	0.514256	1	0.514256	0.47619
amylase activity	GO:0016160	32	15	14.62	0.515369	0.515369	1	0.515369	0.46875
GTP cyclohydrolase activity	GO:0003933	8	4	3.66	0.539309	0.539309	1	0.539309	0.5
protein-DNA loading ATPase activity	GO:0033170	8	4	3.66	0.539309	0.539309	1	0.539309	0.5
copper ion transmembrane transporter activity	GO:0005375	28	13	12.8	0.54234	0.54234	1	0.54234	0.464286
photoreceptor activity	GO:0009881	17	8	7.77	0.548991	0.548991	1	0.548991	0.470588
carbohydrate phosphatase activity	GO:0019203	35	16	15.99	0.564596	0.564596	1	0.564596	0.457143
pyrimidine nucleotide sugar transmembrane transporter activity	GO:0015165	6	3	2.74	0.572549	0.572549	1	0.572549	0.5
amidine-lyase activity	GO:0016842	6	3	2.74	0.572549	0.572549	1	0.572549	0.5
demethylase activity	GO:0032451	6	3	2.74	0.572549	0.572549	1	0.572549	0.5
3'-5' DNA helicase activity	GO:0043138	6	3	2.74	0.572549	0.572549	1	0.572549	0.5
signal sequence binding	GO:0005048	24	11	10.97	0.573464	0.573464	1	0.573464	0.458333
oxidoreductase activity, acting on the CH-CH group of donors, NAD or NADP as acceptor	GO:0016628	104	80	47.53	7.63425e-11	0.577392	1	0.577392	0.769231
diphosphotransferase activity	GO:0016778	22	10	10.05	0.591023	0.591023	1	0.591023	0.454545
nuclear export signal receptor activity	GO:0005049	4	2	1.83	0.620373	0.620373	1	0.620373	0.5
mannosyl-oligosaccharide mannosidase activity	GO:0015924	4	2	1.83	0.620373	0.620373	1	0.620373	0.5
C-acetyltransferase activity	GO:0016453	4	2	1.83	0.620373	0.620373	1	0.620373	0.5
oxidoreductase activity, acting on the CH-NH2 group of donors, iron-sulfur protein as acceptor	GO:0016643	4	2	1.83	0.620373	0.620373	1	0.620373	0.5
intramolecular transferase activity, transferring amino groups	GO:0016869	4	2	1.83	0.620373	0.620373	1	0.620373	0.5
lipoate-protein ligase activity	GO:0016979	4	2	1.83	0.620373	0.620373	1	0.620373	0.5
deoxynucleoside kinase activity	GO:0019136	4	2	1.83	0.620373	0.620373	1	0.620373	0.5
phosphatidylinositol 3-kinase activity	GO:0035004	4	2	1.83	0.620373	0.620373	1	0.620373	0.5
amino-acid racemase activity	GO:0047661	4	2	1.83	0.620373	0.620373	1	0.620373	0.5
galactose-1-phosphate phosphatase activity	GO:0070456	4	2	1.83	0.620373	0.620373	1	0.620373	0.5
protoporphyrinogen oxidase activity	GO:0070818	4	2	1.83	0.620373	0.620373	1	0.620373	0.5
oxidoreductase activity, acting on the aldehyde or oxo group of donors	GO:0016903	134	68	61.24	0.138158	0.62212	1	0.62212	0.507463
heme-copper terminal oxidase activity	GO:0015002	27	12	12.34	0.624784	0.624784	1	0.624784	0.444444
oxidoreductase activity, acting on a heme group of donors	GO:0016675	27	12	12.34	0.624784	0.624784	1	0.624784	0.444444
oxidoreductase activity, acting on a heme group of donors, oxygen as acceptor	GO:0016676	27	12	12.34	0.624784	0.624784	1	0.624784	0.444444
serine hydrolase activity	GO:0017171	339	152	154.92	0.645526	0.645526	1	0.645526	0.448378
carbon-nitrogen lyase activity	GO:0016840	54	31	24.68	0.0559182	0.652035	1	0.652035	0.574074
sulfate adenylyltransferase activity	GO:0004779	9	4	4.11	0.654634	0.654634	1	0.654634	0.444444
serine O-acyltransferase activity	GO:0016412	9	4	4.11	0.654634	0.654634	1	0.654634	0.444444
oxidoreductase activity, acting on the CH-NH2 group of donors, disulfide as acceptor	GO:0016642	9	4	4.11	0.654634	0.654634	1	0.654634	0.444444
CDP-alcohol phosphatidyltransferase activity	GO:0017169	9	4	4.11	0.654634	0.654634	1	0.654634	0.444444
inositol trisphosphate kinase activity	GO:0051766	9	4	4.11	0.654634	0.654634	1	0.654634	0.444444
cytidylyltransferase activity	GO:0070567	23	10	10.51	0.661568	0.661568	1	0.661568	0.434783
S-acyltransferase activity	GO:0016417	14	6	6.4	0.681917	0.681917	1	0.681917	0.428571
cation-transporting ATPase activity	GO:0019829	86	50	39.3	0.0136391	0.690705	1	0.690705	0.581395
N-acyltransferase activity	GO:0016410	127	74	58.04	0.00292754	0.695949	1	0.695949	0.582677
kinase binding	GO:0019900	7	3	3.2	0.697029	0.697029	1	0.697029	0.428571
histone kinase activity	GO:0035173	7	3	3.2	0.697029	0.697029	1	0.697029	0.428571
tetrapyrrole binding	GO:0046906	566	253	258.65	0.699602	0.699602	1	0.699602	0.446996
telomerase activity	GO:0003720	2	1	0.91	0.705137	0.705137	1	0.705137	0.5
saccharopine dehydrogenase activity	GO:0004753	2	1	0.91	0.705137	0.705137	1	0.705137	0.5
aspartate oxidase activity	GO:0015922	2	1	0.91	0.705137	0.705137	1	0.705137	0.5
S-malonyltransferase activity	GO:0016419	2	1	0.91	0.705137	0.705137	1	0.705137	0.5
tRNA (adenine) methyltransferase activity	GO:0016426	2	1	0.91	0.705137	0.705137	1	0.705137	0.5
oxidoreductase activity, acting on the CH-NH group of donors, quinone or similar compound as acceptor	GO:0016649	2	1	0.91	0.705137	0.705137	1	0.705137	0.5
oxidoreductase activity, acting on other nitrogenous compounds as donors, oxygen as acceptor	GO:0016663	2	1	0.91	0.705137	0.705137	1	0.705137	0.5
oxidoreductase activity, acting on the CH-OH group of donors, quinone or similar compound as acceptor	GO:0016901	2	1	0.91	0.705137	0.705137	1	0.705137	0.5
phosphatase inhibitor activity	GO:0019212	2	1	0.91	0.705137	0.705137	1	0.705137	0.5
hydrolase activity, acting on carbon-sulfur bonds	GO:0046508	2	1	0.91	0.705137	0.705137	1	0.705137	0.5
oxidoreductase activity, acting on hydrogen as donor, with other known acceptors	GO:0046995	2	1	0.91	0.705137	0.705137	1	0.705137	0.5
protein methylesterase activity	GO:0051723	2	1	0.91	0.705137	0.705137	1	0.705137	0.5
tyrosyl-DNA phosphodiesterase activity	GO:0070259	2	1	0.91	0.705137	0.705137	1	0.705137	0.5
oxidoreductase activity, acting on a sulfur group of donors	GO:0016667	182	80	83.17	0.707543	0.707543	1	0.707543	0.43956
amine-lyase activity	GO:0016843	24	10	10.97	0.7245	0.7245	1	0.7245	0.416667
glucuronosyltransferase activity	GO:0015020	17	7	7.77	0.729468	0.729468	1	0.729468	0.411765
anion:anion antiporter activity	GO:0015301	17	7	7.77	0.729468	0.729468	1	0.729468	0.411765
racemase and epimerase activity	GO:0016854	66	28	30.16	0.743987	0.743987	1	0.743987	0.424242
acidic amino acid transmembrane transporter activity	GO:0015172	10	4	4.57	0.748569	0.748569	1	0.748569	0.4
UDP-xylosyltransferase activity	GO:0035252	10	4	4.57	0.748569	0.748569	1	0.748569	0.4
protein C-terminal carboxyl O-methyltransferase activity	GO:0003880	5	2	2.28	0.754136	0.754136	1	0.754136	0.4
RNA guanylyltransferase activity	GO:0008192	5	2	2.28	0.754136	0.754136	1	0.754136	0.4
uridylate kinase activity	GO:0009041	5	2	2.28	0.754136	0.754136	1	0.754136	0.4
oxidoreductase activity, acting on CH or CH2 groups, NAD or NADP as acceptor	GO:0016726	5	2	2.28	0.754136	0.754136	1	0.754136	0.4
racemase and epimerase activity, acting on amino acids and derivatives	GO:0016855	5	2	2.28	0.754136	0.754136	1	0.754136	0.4
histone serine kinase activity	GO:0035174	5	2	2.28	0.754136	0.754136	1	0.754136	0.4
mannosidase activity	GO:0015923	15	6	6.85	0.756782	0.756782	1	0.756782	0.4
pyrophosphatase activity	GO:0016462	1641	887	749.9	1.75489e-12	0.765249	1	0.765249	0.540524
hydrolase activity, acting on acid anhydrides, in phosphorus-containing anhydrides	GO:0016818	1646	889	752.19	2.086e-12	0.770385	1	0.770385	0.540097
hydrolase activity, acting on ether bonds	GO:0016801	13	5	5.94	0.787222	0.787222	1	0.787222	0.384615
phosphate transmembrane transporter activity	GO:0015114	30	12	13.71	0.790292	0.790292	1	0.790292	0.4
DNA ligase activity	GO:0003909	8	3	3.66	0.79166	0.79166	1	0.79166	0.375
tetracycline transporter activity	GO:0008493	8	3	3.66	0.79166	0.79166	1	0.79166	0.375
hydrolase activity, acting on carbon-nitrogen (but not peptide) bonds, in nitriles	GO:0016815	8	3	3.66	0.79166	0.79166	1	0.79166	0.375
deacetylase activity	GO:0019213	35	14	15.99	0.800892	0.800892	1	0.800892	0.4
aldehyde-lyase activity	GO:0016832	33	13	15.08	0.816135	0.816135	1	0.816135	0.393939
endonuclease activity, active with either ribo- or deoxyribonucleic acids and producing 3'-phosphomonoesters	GO:0016894	11	4	5.03	0.821436	0.821436	1	0.821436	0.363636
calcium ion transmembrane transporter activity	GO:0015085	43	17	19.65	0.832624	0.832624	1	0.832624	0.395349
thiolester hydrolase activity	GO:0016790	129	54	58.95	0.832799	0.832799	1	0.832799	0.418605
peroxisome targeting sequence binding	GO:0000268	3	1	1.37	0.839893	0.839893	1	0.839893	0.333333
polyprenyltransferase activity	GO:0002094	3	1	1.37	0.839893	0.839893	1	0.839893	0.333333
homogentisate prenyltransferase activity	GO:0010354	3	1	1.37	0.839893	0.839893	1	0.839893	0.333333
malonyltransferase activity	GO:0016420	3	1	1.37	0.839893	0.839893	1	0.839893	0.333333
oxidoreductase activity, acting on the CH-CH group of donors, iron-sulfur protein as acceptor	GO:0016636	3	1	1.37	0.839893	0.839893	1	0.839893	0.333333
oxidoreductase activity, acting on hydrogen as donor	GO:0016695	3	1	1.37	0.839893	0.839893	1	0.839893	0.333333
biotin-protein ligase activity	GO:0018271	3	1	1.37	0.839893	0.839893	1	0.839893	0.333333
mechanically gated channel activity	GO:0022833	3	1	1.37	0.839893	0.839893	1	0.839893	0.333333
histone demethylase activity	GO:0032452	3	1	1.37	0.839893	0.839893	1	0.839893	0.333333
fucosidase activity	GO:0015928	6	2	2.74	0.84493	0.84493	1	0.84493	0.333333
hexosaminidase activity	GO:0015929	6	2	2.74	0.84493	0.84493	1	0.84493	0.333333
oxidoreductase activity, acting on the CH-NH group of donors, oxygen as acceptor	GO:0016647	6	2	2.74	0.84493	0.84493	1	0.84493	0.333333
steroid dehydrogenase activity, acting on the CH-CH group of donors	GO:0033765	6	2	2.74	0.84493	0.84493	1	0.84493	0.333333
borate transmembrane transporter activity	GO:0046715	6	2	2.74	0.84493	0.84493	1	0.84493	0.333333
sterol desaturase activity	GO:0070704	6	2	2.74	0.84493	0.84493	1	0.84493	0.333333
L-amino acid transmembrane transporter activity	GO:0015179	14	5	6.4	0.845725	0.845725	1	0.845725	0.357143
aspartic-type peptidase activity	GO:0070001	137	57	62.61	0.85316	0.85316	1	0.85316	0.416058
carbon-oxygen lyase activity	GO:0016835	215	91	98.25	0.856658	0.856658	1	0.856658	0.423256
dihydrolipoamide S-acyltransferase activity	GO:0030523	9	3	4.11	0.860173	0.860173	1	0.860173	0.333333
disaccharide transmembrane transporter activity	GO:0015154	17	6	7.77	0.865916	0.865916	1	0.865916	0.352941
gated channel activity	GO:0022836	101	41	46.15	0.871314	0.871314	1	0.871314	0.405941
fatty acid ligase activity	GO:0015645	12	4	5.48	0.875839	0.875839	1	0.875839	0.333333
intramolecular oxidoreductase activity, transposing C=C bonds	GO:0016863	12	4	5.48	0.875839	0.875839	1	0.875839	0.333333
oxidoreductase activity, acting on diphenols and related substances as donors	GO:0016679	59	23	26.96	0.878847	0.878847	1	0.878847	0.389831
pattern binding	GO:0001871	28	10	12.8	0.895445	0.895445	1	0.895445	0.357143
polysaccharide binding	GO:0030247	28	10	12.8	0.895445	0.895445	1	0.895445	0.357143
Ras guanyl-nucleotide exchange factor activity	GO:0005088	23	8	10.51	0.897409	0.897409	1	0.897409	0.347826
intramolecular oxidoreductase activity, interconverting keto- and enol-groups	GO:0016862	23	8	10.51	0.897409	0.897409	1	0.897409	0.347826
oxidoreductase activity, acting on the CH-NH2 group of donors	GO:0016638	79	31	36.1	0.897894	0.897894	1	0.897894	0.392405
DNA-methyltransferase activity	GO:0009008	7	2	3.2	0.90409	0.90409	1	0.90409	0.285714
basic amino acid transmembrane transporter activity	GO:0015174	7	2	3.2	0.90409	0.90409	1	0.90409	0.285714
S-acetyltransferase activity	GO:0016418	7	2	3.2	0.90409	0.90409	1	0.90409	0.285714
phospholipid transporter activity	GO:0005548	20	13	9.14	0.0657163	0.907805	1	0.907805	0.65
ligase activity, forming phosphoric ester bonds	GO:0016886	10	3	4.57	0.908003	0.908003	1	0.908003	0.3
endoribonuclease activity, producing 3'-phosphomonoesters	GO:0016892	10	3	4.57	0.908003	0.908003	1	0.908003	0.3
ceramidase activity	GO:0017040	10	3	4.57	0.908003	0.908003	1	0.908003	0.3
steroid dehydrogenase activity, acting on the CH-OH group of donors, NAD or NADP as acceptor	GO:0033764	10	3	4.57	0.908003	0.908003	1	0.908003	0.3
oxidoreductase activity, acting on paired donors, with incorporation or reduction of molecular oxygen, reduced ascorbate as one donor, and incorporation of one atom of oxygen	GO:0016715	4	1	1.83	0.913066	0.913066	1	0.913066	0.25
phosphatidyltransferase activity	GO:0030572	4	1	1.83	0.913066	0.913066	1	0.913066	0.25
5,10-methylenetetrahydrofolate-dependent methyltransferase activity	GO:0042083	4	1	1.83	0.913066	0.913066	1	0.913066	0.25
intramolecular transferase activity, transferring hydroxy groups	GO:0050486	4	1	1.83	0.913066	0.913066	1	0.913066	0.25
vitamin transporter activity	GO:0051183	4	1	1.83	0.913066	0.913066	1	0.913066	0.25
ATPase activity, coupled to movement of substances	GO:0043492	316	154	144.41	0.150887	0.922512	1	0.922512	0.487342
divalent inorganic cation transmembrane transporter activity	GO:0072509	83	32	37.93	0.922695	0.922695	1	0.922695	0.385542
carbon-oxygen lyase activity, acting on phosphates	GO:0016838	19	6	8.68	0.930807	0.930807	1	0.930807	0.315789
sterol binding	GO:0032934	19	6	8.68	0.930807	0.930807	1	0.930807	0.315789
endopeptidase regulator activity	GO:0061135	62	23	28.33	0.93263	0.93263	1	0.93263	0.370968
intramolecular oxidoreductase activity, transposing S-S bonds	GO:0016864	22	7	10.05	0.937956	0.937956	1	0.937956	0.318182
UDP-galactosyltransferase activity	GO:0035250	11	3	5.03	0.940466	0.940466	1	0.940466	0.272727
ADP-sugar diphosphatase activity	GO:0019144	8	2	3.66	0.941567	0.941567	1	0.941567	0.25
xylosyltransferase activity	GO:0042285	17	5	7.77	0.94696	0.94696	1	0.94696	0.294118
receptor signaling protein serine/threonine kinase activity	GO:0004702	51	18	23.31	0.950018	0.950018	1	0.950018	0.352941
receptor signaling protein activity	GO:0005057	51	18	23.31	0.950018	0.950018	1	0.950018	0.352941
steroid binding	GO:0005496	20	6	9.14	0.951326	0.951326	1	0.951326	0.3
palmitoyltransferase activity	GO:0016409	5	1	2.28	0.952799	0.952799	1	0.952799	0.2
C-palmitoyltransferase activity	GO:0016454	5	1	2.28	0.952799	0.952799	1	0.952799	0.2
metallochaperone activity	GO:0016530	5	1	2.28	0.952799	0.952799	1	0.952799	0.2
Ras GTPase activator activity	GO:0005099	52	18	23.76	0.96075	0.96075	1	0.96075	0.346154
regulatory region DNA binding	GO:0000975	12	3	5.48	0.962009	0.962009	1	0.962009	0.25
regulatory region nucleic acid binding	GO:0001067	12	3	5.48	0.962009	0.962009	1	0.962009	0.25
tRNA-specific ribonuclease activity	GO:0004549	12	3	5.48	0.962009	0.962009	1	0.962009	0.25
transferase activity, transferring amino-acyl groups	GO:0016755	12	3	5.48	0.962009	0.962009	1	0.962009	0.25
phosphatidylinositol phosphate 5-phosphatase activity	GO:0034595	12	3	5.48	0.962009	0.962009	1	0.962009	0.25
transcription regulatory region DNA binding	GO:0044212	12	3	5.48	0.962009	0.962009	1	0.962009	0.25
nucleotidase activity	GO:0008252	18	5	8.23	0.963883	0.963883	1	0.963883	0.277778
DNA polymerase activity	GO:0034061	80	48	36.56	0.0070275	0.964605	1	0.964605	0.6
peptide disulfide oxidoreductase activity	GO:0015037	9	2	4.11	0.964822	0.964822	1	0.964822	0.222222
glutathione disulfide oxidoreductase activity	GO:0015038	9	2	4.11	0.964822	0.964822	1	0.964822	0.222222
small conjugating protein binding	GO:0032182	9	2	4.11	0.964822	0.964822	1	0.964822	0.222222
lipid kinase activity	GO:0001727	32	10	14.62	0.967346	0.967346	1	0.967346	0.3125
endonuclease activity, active with either ribo- or deoxyribonucleic acids and producing 5'-phosphomonoesters	GO:0016893	58	20	26.5	0.968866	0.968866	1	0.968866	0.344828
intramolecular oxidoreductase activity	GO:0016860	87	43	39.76	0.276644	0.97139	1	0.97139	0.494253
C-methyltransferase activity	GO:0008169	6	1	2.74	0.974373	0.974373	1	0.974373	0.166667
malate transmembrane transporter activity	GO:0015140	6	1	2.74	0.974373	0.974373	1	0.974373	0.166667
oxidoreductase activity, acting on the aldehyde or oxo group of donors, oxygen as acceptor	GO:0016623	6	1	2.74	0.974373	0.974373	1	0.974373	0.166667
nucleotide phosphatase activity	GO:0019204	6	1	2.74	0.974373	0.974373	1	0.974373	0.166667
poly-purine tract binding	GO:0070717	6	1	2.74	0.974373	0.974373	1	0.974373	0.166667
phosphatidylinositol bisphosphate phosphatase activity	GO:0034593	13	3	5.94	0.976044	0.976044	1	0.976044	0.230769
peptidase inhibitor activity	GO:0030414	67	23	30.62	0.977871	0.977871	1	0.977871	0.343284
peptidase regulator activity	GO:0061134	67	23	30.62	0.977871	0.977871	1	0.977871	0.343284
succinate dehydrogenase activity	GO:0000104	10	2	4.57	0.979027	0.979027	1	0.979027	0.2
potassium ion antiporter activity	GO:0022821	10	2	4.57	0.979027	0.979027	1	0.979027	0.2
CoA-ligase activity	GO:0016405	36	16	16.45	0.623014	0.979615	1	0.979615	0.444444
ligase activity, forming carbon-sulfur bonds	GO:0016877	47	20	21.48	0.717738	0.980376	1	0.980376	0.425532
P-P-bond-hydrolysis-driven transmembrane transporter activity	GO:0015405	389	174	177.77	0.668524	0.982908	1	0.982908	0.447301
efflux transmembrane transporter activity	GO:0015562	20	5	9.14	0.983819	0.983819	1	0.983819	0.25
solute:cation antiporter activity	GO:0015298	96	34	43.87	0.984047	0.984047	1	0.984047	0.354167
organic acid transmembrane transporter activity	GO:0005342	133	49	60.78	0.984468	0.984468	1	0.984468	0.368421
carboxylic acid transmembrane transporter activity	GO:0046943	133	49	60.78	0.984468	0.984468	1	0.984468	0.368421
primary active transmembrane transporter activity	GO:0015399	390	174	178.22	0.685139	0.984834	1	0.984834	0.446154
acid-thiol ligase activity	GO:0016878	37	16	16.91	0.677393	0.985703	1	0.985703	0.432432
RNA polymerase activity	GO:0034062	162	96	74.03	0.000349014	0.985934	1	0.985934	0.592593
C4-dicarboxylate transmembrane transporter activity	GO:0015556	7	1	3.2	0.986086	0.986086	1	0.986086	0.142857
ether hydrolase activity	GO:0016803	7	1	3.2	0.986086	0.986086	1	0.986086	0.142857
lipase activator activity	GO:0060229	7	1	3.2	0.986086	0.986086	1	0.986086	0.142857
passive transmembrane transporter activity	GO:0022803	196	74	89.57	0.98997	0.98997	1	0.98997	0.377551
drug binding	GO:0008144	33	9	15.08	0.990653	0.990653	1	0.990653	0.272727
anion transmembrane transporter activity	GO:0008509	179	70	81.8	0.968457	0.991678	1	0.991678	0.391061
alcohol transmembrane transporter activity	GO:0015665	8	1	3.66	0.992446	0.992446	1	0.992446	0.125
CoA hydrolase activity	GO:0016289	22	5	10.05	0.993028	0.993028	1	0.993028	0.227273
solute:solute antiporter activity	GO:0015300	123	43	56.21	0.993954	0.993954	1	0.993954	0.349593
substrate-specific channel activity	GO:0022838	192	71	87.74	0.994182	0.994182	1	0.994182	0.369792
protein deacetylase activity	GO:0033558	20	4	9.14	0.995877	0.995877	1	0.995877	0.2
protein kinase inhibitor activity	GO:0004860	9	1	4.11	0.995899	0.995899	1	0.995899	0.111111
oxidoreductase activity, oxidizing metal ions	GO:0016722	9	1	4.11	0.995899	0.995899	1	0.995899	0.111111
protein serine/threonine kinase inhibitor activity	GO:0030291	9	1	4.11	0.995899	0.995899	1	0.995899	0.111111
galactosidase activity	GO:0015925	30	7	13.71	0.996827	0.996827	1	0.996827	0.233333
poly-pyrimidine tract binding	GO:0008187	24	5	10.97	0.997092	0.997092	1	0.997092	0.208333
cyclase activity	GO:0009975	21	4	9.6	0.997417	0.997417	1	0.997417	0.190476
serine-type exopeptidase activity	GO:0070008	81	25	37.02	0.997739	0.997739	1	0.997739	0.308642
nucleotide diphosphatase activity	GO:0004551	10	1	4.57	0.997774	0.997774	1	0.997774	0.1
kinase inhibitor activity	GO:0019210	10	1	4.57	0.997774	0.997774	1	0.997774	0.1
monosaccharide transmembrane transporter activity	GO:0015145	18	3	8.23	0.997907	0.997907	1	0.997907	0.166667
macromolecule transmembrane transporter activity	GO:0022884	87	27	39.76	0.998143	0.998143	1	0.998143	0.310345
small conjugating protein-specific protease activity	GO:0019783	38	9	17.37	0.998559	0.998559	1	0.998559	0.236842
transferase activity, transferring sulfur-containing groups	GO:0016782	41	10	18.74	0.998576	0.998576	1	0.998576	0.243902
modified amino acid binding	GO:0072341	51	38	23.31	2.73603e-05	0.998775	1	0.998775	0.745098
sodium ion transmembrane transporter activity	GO:0015081	68	19	31.07	0.999127	0.999127	1	0.999127	0.279412
phosphoprotein binding	GO:0051219	16	2	7.31	0.999175	0.999175	1	0.999175	0.125
macrolide binding	GO:0005527	27	5	12.34	0.999255	0.999255	1	0.999255	0.185185
acylglycerol O-acyltransferase activity	GO:0016411	12	1	5.48	0.999344	0.999344	1	0.999344	0.0833333
auxin transmembrane transporter activity	GO:0080161	21	3	9.6	0.99955	0.99955	1	0.99955	0.142857
hormone binding	GO:0042562	13	1	5.94	0.999644	0.999644	1	0.999644	0.0769231
kinase regulator activity	GO:0019207	57	14	26.05	0.999707	0.999707	1	0.999707	0.245614
molecular transducer activity	GO:0060089	711	336	324.91	0.209694	0.999712	1	0.999712	0.472574
oxidosqualene cyclase activity	GO:0031559	14	1	6.4	0.999807	0.999807	1	0.999807	0.0714286
oxidoreductase activity, acting on diphenols and related substances as donors, oxygen as acceptor	GO:0016682	34	6	15.54	0.999862	0.999862	1	0.999862	0.176471
phosphotransferase activity, nitrogenous group as acceptor	GO:0016775	114	96	52.1	1.56226e-17	0.99994	1	0.99994	0.842105
Ras GTPase binding	GO:0017016	29	4	13.25	0.99995	0.99995	1	0.99995	0.137931
small GTPase binding	GO:0031267	29	4	13.25	0.99995	0.99995	1	0.99995	0.137931
ligase activity, forming carbon-nitrogen bonds	GO:0016879	578	232	264.13	0.997137	0.999971	1	0.999971	0.401384
cation:cation antiporter activity	GO:0015491	77	18	35.19	0.999986	0.999986	1	0.999986	0.233766
transmembrane receptor protein kinase activity	GO:0019199	19	1	8.68	0.999991	0.999991	1	0.999991	0.0526316
ligand-gated ion channel activity	GO:0015276	33	4	15.08	0.999994	0.999994	1	0.999994	0.121212
ligand-gated channel activity	GO:0022834	33	4	15.08	0.999994	0.999994	1	0.999994	0.121212
monovalent cation:hydrogen antiporter activity	GO:0005451	55	10	25.13	0.999996	0.999996	1	0.999996	0.181818
sugar transmembrane transporter activity	GO:0051119	141	39	64.43	0.999997	0.999997	1	0.999997	0.276596
kinase activity	GO:0016301	2575	1224	1176.72	0.0262853	0.999997	1	0.999997	0.47534
receptor binding	GO:0005102	50	12	22.85	0.999557	1	1	1	0.24
cation:sugar symporter activity	GO:0005402	124	30	56.67	1	1	1	1	0.241935
solute:hydrogen symporter activity	GO:0015295	124	30	56.67	1	1	1	1	0.241935
cyclic nucleotide binding	GO:0030551	31	2	14.17	1	1	1	1	0.0645161
solute:cation symporter activity	GO:0015294	167	44	76.32	1	1	1	1	0.263473
water transmembrane transporter activity	GO:0005372	38	1	17.37	1	1	1	1	0.0263158
active transmembrane transporter activity	GO:0022804	900	336	411.28	1	1	1	1	0.373333
transferase activity, transferring acyl groups	GO:0016746	511	242	233.52	0.237021	1	1	1	0.473581
glucosyltransferase activity	GO:0046527	203	69	92.77	0.999739	1	1	1	0.339901
transmembrane receptor activity	GO:0004888	196	37	89.57	1	1	1	1	0.188776
carboxylesterase activity	GO:0004091	484	136	221.18	1	1	1	1	0.280992
ubiquitin-protein ligase activity	GO:0004842	363	92	165.88	1	1	1	1	0.253444
alpha-1,6-mannosyltransferase activity	GO:0000009	1	0	0.46	1	1	1	1	0
acyl binding	GO:0000035	1	0	0.46	1	1	1	1	0
L-ornithine transmembrane transporter activity	GO:0000064	2	0	0.91	1	1	1	1	0
SNARE binding	GO:0000149	5	0	2.28	1	1	1	1	0
sphingosine hydroxylase activity	GO:0000170	2	0	0.91	1	1	1	1	0
rDNA binding	GO:0000182	2	0	0.91	1	1	1	1	0
NAD+ diphosphatase activity	GO:0000210	2	0	0.91	1	1	1	1	0
tRNA 2'-phosphotransferase activity	GO:0000215	2	0	0.91	1	1	1	1	0
peptide-N4-(N-acetyl-beta-glucosaminyl)asparagine amidase activity	GO:0000224	1	0	0.46	1	1	1	1	0
C-8 sterol isomerase activity	GO:0000247	2	0	0.91	1	1	1	1	0
C-5 sterol desaturase activity	GO:0000248	2	0	0.91	1	1	1	1	0
lanosterol synthase activity	GO:0000250	1	0	0.46	1	1	1	1	0
1-phosphatidylinositol-3-phosphate 5-kinase activity	GO:0000285	3	0	1.37	1	1	1	1	0
ferric-chelate reductase activity	GO:0000293	8	0	3.66	1	1	1	1	0
nicotinamide-nucleotide adenylyltransferase activity	GO:0000309	1	0	0.46	1	1	1	1	0
RNA 7-methylguanosine cap binding	GO:0000340	1	0	0.46	1	1	1	1	0
DNA strand annealing activity	GO:0000739	1	0	0.46	1	1	1	1	0
phosphatidyl-N-methylethanolamine N-methyltransferase activity	GO:0000773	1	0	0.46	1	1	1	1	0
inositol trisphosphate 6-kinase activity	GO:0000823	2	0	0.91	1	1	1	1	0
translation repressor activity, nucleic acid binding	GO:0000900	1	0	0.46	1	1	1	1	0
6,7-dimethyl-8-ribityllumazine synthase activity	GO:0000906	1	0	0.46	1	1	1	1	0
nucleic acid binding transcription factor activity	GO:0001071	2660	979	1215.57	1	1	1	1	0.368045
peptide receptor activity	GO:0001653	4	0	1.83	1	1	1	1	0
prenylcysteine oxidase activity	GO:0001735	1	0	0.46	1	1	1	1	0
glycoprotein binding	GO:0001948	1	0	0.46	1	1	1	1	0
molecular_function	GO:0003674	28684	13108	13108	1	1	1	1	0.45698
AT DNA binding	GO:0003680	3	0	1.37	1	1	1	1	0
double-stranded telomeric DNA binding	GO:0003691	5	0	2.28	1	1	1	1	0
sequence-specific DNA binding transcription factor activity	GO:0003700	2660	979	1215.57	1	1	1	1	0.368045
mRNA 3'-UTR binding	GO:0003730	3	0	1.37	1	1	1	1	0
actin monomer binding	GO:0003785	3	0	1.37	1	1	1	1	0
beta-1,4-mannosylglycoprotein 4-beta-N-acetylglucosaminyltransferase activity	GO:0003830	1	0	0.46	1	1	1	1	0
sterol 24-C-methyltransferase activity	GO:0003838	2	0	0.91	1	1	1	1	0
11-beta-hydroxysteroid dehydrogenase activity	GO:0003845	1	0	0.46	1	1	1	1	0
3-hydroxybutyrate dehydrogenase activity	GO:0003858	1	0	0.46	1	1	1	1	0
CDP-diacylglycerol-inositol 3-phosphatidyltransferase activity	GO:0003881	1	0	0.46	1	1	1	1	0
D-arabinono-1,4-lactone oxidase activity	GO:0003885	7	0	3.2	1	1	1	1	0
GPI-anchor transamidase activity	GO:0003923	3	0	1.37	1	1	1	1	0
NAD(P)H dehydrogenase (quinone) activity	GO:0003955	1	0	0.46	1	1	1	1	0
NADPH dehydrogenase activity	GO:0003959	3	0	1.37	1	1	1	1	0
RNA-3'-phosphate cyclase activity	GO:0003963	1	0	0.46	1	1	1	1	0
RNA ligase (ATP) activity	GO:0003972	1	0	0.46	1	1	1	1	0
UDP-N-acetylglucosamine diphosphorylase activity	GO:0003977	2	0	0.91	1	1	1	1	0
adenosylmethionine-8-amino-7-oxononanoate transaminase activity	GO:0004015	1	0	0.46	1	1	1	1	0
aldehyde oxidase activity	GO:0004031	5	0	2.28	1	1	1	1	0
aldose 1-epimerase activity	GO:0004034	11	0	5.03	1	1	1	1	0
arylesterase activity	GO:0004064	1	0	0.46	1	1	1	1	0
asparaginase activity	GO:0004067	4	0	1.83	1	1	1	1	0
aspartate-ammonia ligase activity	GO:0004071	2	0	0.91	1	1	1	1	0
bis(5'-nucleosyl)-tetraphosphatase (asymmetrical) activity	GO:0004081	3	0	1.37	1	1	1	1	0
choline kinase activity	GO:0004103	3	0	1.37	1	1	1	1	0
2',3'-cyclic-nucleotide 3'-phosphodiesterase activity	GO:0004113	1	0	0.46	1	1	1	1	0
cystathionine beta-lyase activity	GO:0004121	2	0	0.91	1	1	1	1	0
cytidylate kinase activity	GO:0004127	1	0	0.46	1	1	1	1	0
diacylglycerol cholinephosphotransferase activity	GO:0004142	1	0	0.46	1	1	1	1	0
diacylglycerol O-acyltransferase activity	GO:0004144	3	0	1.37	1	1	1	1	0
dolichol kinase activity	GO:0004168	1	0	0.46	1	1	1	1	0
fructose-2,6-bisphosphate 2-phosphatase activity	GO:0004331	1	0	0.46	1	1	1	1	0
glucan exo-1,3-beta-glucosidase activity	GO:0004338	2	0	0.91	1	1	1	1	0
glucokinase activity	GO:0004340	3	0	1.37	1	1	1	1	0
guanylate cyclase activity	GO:0004383	2	0	0.91	1	1	1	1	0
hexaprenyldihydroxybenzoate methyltransferase activity	GO:0004395	1	0	0.46	1	1	1	1	0
histidinol-phosphatase activity	GO:0004401	1	0	0.46	1	1	1	1	0
1-phosphatidylinositol 4-kinase activity	GO:0004430	3	0	1.37	1	1	1	1	0
phosphatidylinositol-3-phosphatase activity	GO:0004438	1	0	0.46	1	1	1	1	0
inositol-polyphosphate 5-phosphatase activity	GO:0004445	4	0	1.83	1	1	1	1	0
malate dehydrogenase (decarboxylating) activity	GO:0004471	2	0	0.91	1	1	1	1	0
malate dehydrogenase (oxaloacetate-decarboxylating) (NADP+) activity	GO:0004473	4	0	1.83	1	1	1	1	0
methylcrotonoyl-CoA carboxylase activity	GO:0004485	2	0	0.91	1	1	1	1	0
nicotinate-nucleotide adenylyltransferase activity	GO:0004515	1	0	0.46	1	1	1	1	0
5'-3' exoribonuclease activity	GO:0004534	3	0	1.37	1	1	1	1	0
hydrolase activity, hydrolyzing O-glycosyl compounds	GO:0004553	542	135	247.68	1	1	1	1	0.249077
alpha-glucosidase activity	GO:0004558	7	0	3.2	1	1	1	1	0
alpha-N-acetylglucosaminidase activity	GO:0004561	1	0	0.46	1	1	1	1	0
beta-glucuronidase activity	GO:0004566	3	0	1.37	1	1	1	1	0
sucrose alpha-glucosidase activity	GO:0004575	5	0	2.28	1	1	1	1	0
pantetheine-phosphate adenylyltransferase activity	GO:0004595	1	0	0.46	1	1	1	1	0
lysophospholipase activity	GO:0004622	1	0	0.46	1	1	1	1	0
polynucleotide 5'-phosphatase activity	GO:0004651	3	0	1.37	1	1	1	1	0
CAAX-protein geranylgeranyltransferase activity	GO:0004662	1	0	0.46	1	1	1	1	0
protein histidine kinase activity	GO:0004673	113	95	51.64	2.89388e-17	1	1	1	0.840708
AMP-activated protein kinase activity	GO:0004679	2	0	0.91	1	1	1	1	0
elongation factor-2 kinase activity	GO:0004686	1	0	0.46	1	1	1	1	0
calcium-dependent protein kinase C activity	GO:0004698	1	0	0.46	1	1	1	1	0
MAP kinase kinase activity	GO:0004708	11	0	5.03	1	1	1	1	0
serine-pyruvate transaminase activity	GO:0004760	1	0	0.46	1	1	1	1	0
succinate-CoA ligase activity	GO:0004774	11	8	5.03	0.0668581	1	1	1	0.727273
sulfate adenylyltransferase (ADP) activity	GO:0004780	1	0	0.46	1	1	1	1	0
tRNA adenylyltransferase activity	GO:0004810	1	0	0.46	1	1	1	1	0
L-tyrosine:2-oxoglutarate aminotransferase activity	GO:0004838	4	0	1.83	1	1	1	1	0
ureidoglycolate hydrolase activity	GO:0004848	2	0	0.91	1	1	1	1	0
uroporphyrin-III C-methyltransferase activity	GO:0004851	1	0	0.46	1	1	1	1	0
xanthine dehydrogenase activity	GO:0004854	2	0	0.91	1	1	1	1	0
enzyme inhibitor activity	GO:0004857	222	42	101.45	1	1	1	1	0.189189
osmosensor activity	GO:0005034	4	0	1.83	1	1	1	1	0
KDEL sequence binding	GO:0005046	1	0	0.46	1	1	1	1	0
peroxisome matrix targeting signal-2 binding	GO:0005053	1	0	0.46	1	1	1	1	0
protein kinase C binding	GO:0005080	2	0	0.91	1	1	1	1	0
GTPase inhibitor activity	GO:0005095	1	0	0.46	1	1	1	1	0
Ran GTPase activator activity	GO:0005098	2	0	0.91	1	1	1	1	0
extracellular matrix structural constituent	GO:0005201	1	0	0.46	1	1	1	1	0
structural constituent of eye lens	GO:0005212	1	0	0.46	1	1	1	1	0
intracellular ligand-gated ion channel activity	GO:0005217	22	0	10.05	1	1	1	1	0
intracellular cyclic nucleotide activated cation channel activity	GO:0005221	2	0	0.91	1	1	1	1	0
intracellular cAMP activated cation channel activity	GO:0005222	1	0	0.46	1	1	1	1	0
voltage-gated calcium channel activity	GO:0005245	1	0	0.46	1	1	1	1	0
allantoin uptake transmembrane transporter activity	GO:0005274	2	0	0.91	1	1	1	1	0
L-histidine transmembrane transporter activity	GO:0005290	1	0	0.46	1	1	1	1	0
L-tyrosine transmembrane transporter activity	GO:0005302	1	0	0.46	1	1	1	1	0
pyrimidine base transmembrane transporter activity	GO:0005350	3	0	1.37	1	1	1	1	0
fructose transmembrane transporter activity	GO:0005353	1	0	0.46	1	1	1	1	0
galactose transmembrane transporter activity	GO:0005354	4	0	1.83	1	1	1	1	0
glucose transmembrane transporter activity	GO:0005355	5	0	2.28	1	1	1	1	0
hydrogen:glucose symporter activity	GO:0005356	1	0	0.46	1	1	1	1	0
high-affinity hydrogen:glucose symporter activity	GO:0005358	1	0	0.46	1	1	1	1	0
maltose transmembrane transporter activity	GO:0005363	1	0	0.46	1	1	1	1	0
myo-inositol transmembrane transporter activity	GO:0005365	4	0	1.83	1	1	1	1	0
myo-inositol:hydrogen symporter activity	GO:0005366	3	0	1.37	1	1	1	1	0
CMP-N-acetylneuraminate transmembrane transporter activity	GO:0005456	1	0	0.46	1	1	1	1	0
GDP-mannose transmembrane transporter activity	GO:0005458	1	0	0.46	1	1	1	1	0
carnitine:acyl carnitine antiporter activity	GO:0005476	1	0	0.46	1	1	1	1	0
soluble NSF attachment protein activity	GO:0005483	3	0	1.37	1	1	1	1	0
nucleocytoplasmic transporter activity	GO:0005487	2	0	0.91	1	1	1	1	0
calmodulin binding	GO:0005516	212	39	96.88	1	1	1	1	0.183962
insulin-like growth factor binding	GO:0005520	1	0	0.46	1	1	1	1	0
profilin binding	GO:0005522	1	0	0.46	1	1	1	1	0
phosphatidylinositol-4,5-bisphosphate binding	GO:0005546	3	0	1.37	1	1	1	1	0
phosphatidylinositol-3,4,5-trisphosphate binding	GO:0005547	1	0	0.46	1	1	1	1	0
growth factor activity	GO:0008083	7	0	3.2	1	1	1	1	0
alcohol dehydrogenase (NADP+) activity	GO:0008106	5	0	2.28	1	1	1	1	0
sarcosine oxidase activity	GO:0008115	1	0	0.46	1	1	1	1	0
ceramide glucosyltransferase activity	GO:0008120	1	0	0.46	1	1	1	1	0
sulfotransferase activity	GO:0008146	22	0	10.05	1	1	1	1	0
phosphatidate phosphatase activity	GO:0008195	6	0	2.74	1	1	1	1	0
ion channel inhibitor activity	GO:0008200	5	0	2.28	1	1	1	1	0
tRNA-specific adenosine deaminase activity	GO:0008251	1	0	0.46	1	1	1	1	0
Mo-molybdopterin cofactor sulfurase activity	GO:0008265	4	0	1.83	1	1	1	1	0
sulfonylurea receptor activity	GO:0008281	1	0	0.46	1	1	1	1	0
DNA bending activity	GO:0008301	2	0	0.91	1	1	1	1	0
methyl-CpG binding	GO:0008327	16	0	7.31	1	1	1	1	0
thioredoxin peroxidase activity	GO:0008379	1	0	0.46	1	1	1	1	0
steroid hydroxylase activity	GO:0008395	3	0	1.37	1	1	1	1	0
8-oxo-7,8-dihydroguanosine triphosphate pyrophosphatase activity	GO:0008413	1	0	0.46	1	1	1	1	0
protein N-terminal asparagine amidohydrolase activity	GO:0008418	1	0	0.46	1	1	1	1	0
phosphatidylethanolamine binding	GO:0008429	7	0	3.2	1	1	1	1	0
RNA ligase activity	GO:0008452	1	0	0.46	1	1	1	1	0
isovaleryl-CoA dehydrogenase activity	GO:0008470	1	0	0.46	1	1	1	1	0
protein-tyrosine sulfotransferase activity	GO:0008476	1	0	0.46	1	1	1	1	0
sucrose:hydrogen symporter activity	GO:0008506	10	0	4.57	1	1	1	1	0
sodium:potassium:chloride symporter activity	GO:0008511	1	0	0.46	1	1	1	1	0
minus-end-directed microtubule motor activity	GO:0008569	1	0	0.46	1	1	1	1	0
plus-end-directed microtubule motor activity	GO:0008574	2	0	0.91	1	1	1	1	0
1-aminocyclopropane-1-carboxylate deaminase activity	GO:0008660	1	0	0.46	1	1	1	1	0
2'-phosphotransferase activity	GO:0008665	2	0	0.91	1	1	1	1	0
2-dehydropantoate 2-reductase activity	GO:0008677	1	0	0.46	1	1	1	1	0
3-hydroxybutyryl-CoA dehydrogenase activity	GO:0008691	1	0	0.46	1	1	1	1	0
4-amino-4-deoxychorismate lyase activity	GO:0008696	1	0	0.46	1	1	1	1	0
methionine synthase activity	GO:0008705	3	0	1.37	1	1	1	1	0
8-amino-7-oxononanoate synthase activity	GO:0008710	1	0	0.46	1	1	1	1	0
GTP diphosphokinase activity	GO:0008728	3	0	1.37	1	1	1	1	0
FMN reductase activity	GO:0008752	1	0	0.46	1	1	1	1	0
o-succinylbenzoate-CoA ligase activity	GO:0008756	1	0	0.46	1	1	1	1	0
agmatinase activity	GO:0008783	2	0	0.91	1	1	1	1	0
aromatic-amino-acid:2-oxoglutarate aminotransferase activity	GO:0008793	2	0	0.91	1	1	1	1	0
arsenate reductase (glutaredoxin) activity	GO:0008794	14	0	6.4	1	1	1	1	0
bis(5'-nucleosyl)-tetraphosphatase activity	GO:0008796	3	0	1.37	1	1	1	1	0
carbon-monoxide oxygenase activity	GO:0008805	3	0	1.37	1	1	1	1	0
carnitine racemase activity	GO:0008809	2	0	0.91	1	1	1	1	0
dTDP-4-dehydrorhamnose 3,5-epimerase activity	GO:0008830	1	0	0.46	1	1	1	1	0
dihydrofolate synthase activity	GO:0008841	1	0	0.46	1	1	1	1	0
endochitinase activity	GO:0008843	1	0	0.46	1	1	1	1	0
glycerate kinase activity	GO:0008887	1	0	0.46	1	1	1	1	0
ferredoxin hydrogenase activity	GO:0008901	1	0	0.46	1	1	1	1	0
hydroxymethylpyrimidine kinase activity	GO:0008902	1	0	0.46	1	1	1	1	0
long-chain fatty acid [acyl-carrier-protein] ligase activity	GO:0008922	1	0	0.46	1	1	1	1	0
nicotinamidase activity	GO:0008936	3	0	1.37	1	1	1	1	0
phosphohistidine phosphatase activity	GO:0008969	1	0	0.46	1	1	1	1	0
phospholipase A1 activity	GO:0008970	8	0	3.66	1	1	1	1	0
nitrate:hydrogen symporter activity	GO:0009671	1	0	0.46	1	1	1	1	0
auxin:hydrogen symporter activity	GO:0009672	14	0	6.4	1	1	1	1	0
low affinity phosphate transmembrane transporter activity	GO:0009673	1	0	0.46	1	1	1	1	0
potassium:sodium symporter activity	GO:0009674	1	0	0.46	1	1	1	1	0
hexose:hydrogen symporter activity	GO:0009679	1	0	0.46	1	1	1	1	0
1-aminocyclopropane-1-carboxylate oxidase activity	GO:0009815	13	0	5.94	1	1	1	1	0
AMP dimethylallyltransferase activity	GO:0009824	8	0	3.66	1	1	1	1	0
blue light photoreceptor activity	GO:0009882	5	0	2.28	1	1	1	1	0
red or far-red light photoreceptor activity	GO:0009883	3	0	1.37	1	1	1	1	0
cytokinin receptor activity	GO:0009884	3	0	1.37	1	1	1	1	0
ent-kaurene synthase activity	GO:0009899	1	0	0.46	1	1	1	1	0
ent-copalyl diphosphate synthase activity	GO:0009905	1	0	0.46	1	1	1	1	0
alternative oxidase activity	GO:0009916	6	0	2.74	1	1	1	1	0
sterol 5-alpha reductase activity	GO:0009917	1	0	0.46	1	1	1	1	0
fatty acid elongase activity	GO:0009922	6	0	2.74	1	1	1	1	0
histidine phosphotransfer kinase activity	GO:0009927	9	0	4.11	1	1	1	1	0
amino-terminal vacuolar sorting propeptide binding	GO:0009940	1	0	0.46	1	1	1	1	0
adenylyl-sulfate reductase activity	GO:0009973	3	0	1.37	1	1	1	1	0
zeinoxanthin epsilon hydroxylase activity	GO:0009974	1	0	0.46	1	1	1	1	0
tocopherol cyclase activity	GO:0009976	1	0	0.46	1	1	1	1	0
proton motive force dependent protein transmembrane transporter activity	GO:0009977	2	0	0.91	1	1	1	1	0
allene oxide synthase activity	GO:0009978	1	0	0.46	1	1	1	1	0
16:0 monogalactosyldiacylglycerol desaturase activity	GO:0009979	1	0	0.46	1	1	1	1	0
steroid 22-alpha hydroxylase activity	GO:0010012	1	0	0.46	1	1	1	1	0
N-1-naphthylphthalamic acid binding	GO:0010013	1	0	0.46	1	1	1	1	0
nucleoside transmembrane transporter activity, against a concentration gradient	GO:0010174	1	0	0.46	1	1	1	1	0
homogentisate phytyltransferase activity	GO:0010176	1	0	0.46	1	1	1	1	0
2-(2'-methylthio)ethylmalate synthase activity	GO:0010177	2	0	0.91	1	1	1	1	0
IAA-amino acid conjugate hydrolase activity	GO:0010178	7	0	3.2	1	1	1	1	0
IAA-Ala conjugate hydrolase activity	GO:0010179	2	0	0.91	1	1	1	1	0
thioglucosidase binding	GO:0010180	1	0	0.46	1	1	1	1	0
vacuolar sorting signal binding	GO:0010209	2	0	0.91	1	1	1	1	0
IAA-Phe conjugate hydrolase activity	GO:0010210	1	0	0.46	1	1	1	1	0
IAA-Leu conjugate hydrolase activity	GO:0010211	1	0	0.46	1	1	1	1	0
oxygen evolving activity	GO:0010242	2	0	0.91	1	1	1	1	0
phytol kinase activity	GO:0010276	1	0	0.46	1	1	1	1	0
indole-3-acetic acid amido synthetase activity	GO:0010279	6	0	2.74	1	1	1	1	0
UDP-L-rhamnose synthase activity	GO:0010280	3	0	1.37	1	1	1	1	0
pinoresinol reductase activity	GO:0010283	3	0	1.37	1	1	1	1	0
chlorophyll catabolite transmembrane transporter activity	GO:0010290	1	0	0.46	1	1	1	1	0
GTP:GDP antiporter activity	GO:0010292	1	0	0.46	1	1	1	1	0
abscisic aldehyde oxidase activity	GO:0010293	1	0	0.46	1	1	1	1	0
abscisic acid glucosyltransferase activity	GO:0010294	6	0	2.74	1	1	1	1	0
(+)-abscisic acid 8'-hydroxylase activity	GO:0010295	4	0	1.83	1	1	1	1	0
prenylcysteine methylesterase activity	GO:0010296	1	0	0.46	1	1	1	1	0
heteropolysaccharide binding	GO:0010297	2	0	0.91	1	1	1	1	0
[truncated: 496 more rows]

## Sheet: cellular component
term description	term	Annotated	Significant	Expected	p-value (classic)	p-value (elim)	p-value (weight)	median	ratio Pp/At
membrane	GO:0016020	11797	7377	5908.46	1.45207e-268	4.6189e-224	0	1.45207e-268	0.625328
plastid	GO:0009536	6773	3881	3392.22	5.17176e-42	3.29121e-41	0	5.17176e-42	0.57301
cytoplasmic membrane-bounded vesicle	GO:0016023	993	949	497.34	3.96096e-228	9.9792e-230	4.26243e-269	9.9792e-230	0.95569
nucleoplasm	GO:0005654	714	583	357.6	2.2908e-70	6.99425e-69	1.57467e-132	2.2908e-70	0.816527
mitochondrion	GO:0005739	2932	1886	1468.47	2.96799e-60	2.96799e-60	1.93599e-76	2.96799e-60	0.643247
ribosome	GO:0005840	1057	636	529.39	1.28629e-11	1.45268e-10	1.02027e-55	1.28629e-11	0.601703
integral to membrane	GO:0016021	1329	909	665.62	1.49234e-43	9.9493e-41	9.57477e-46	1.49234e-43	0.683973
extracellular region	GO:0005576	959	521	480.31	0.00414406	0.00414406	1.69069e-44	0.00414406	0.543274
intracellular membrane-bounded organelle	GO:0043231	15685	8585	7855.74	5.66445e-65	1	3.17269e-39	3.17269e-39	0.547338
cell part	GO:0044464	29453	14801	14751.4	1.74717e-15	0.021271	1.40308e-36	1.74717e-15	0.502529
cytoplasmic part	GO:0044444	13917	7515	6970.25	3.90062e-37	1	8.93451e-24	8.93451e-24	0.539987
cell wall	GO:0005618	1080	529	540.91	0.779198	0.779198	1.76079e-11	0.779198	0.489815
intracellular organelle	GO:0043229	16504	9074	8265.93	4.45167e-80	1	2.33748e-10	2.33748e-10	0.549806
intracellular part	GO:0044424	18692	9965	9361.78	4.10828e-48	1	7.40213e-09	7.40213e-09	0.533116
ATP-binding cassette (ABC) transporter complex	GO:0043190	23	23	11.52	1.22873e-07	1.22873e-07	1.22873e-07	1.22873e-07	1
microtubule	GO:0005874	118	81	59.1	3.2867e-05	3.2867e-05	1.73681e-07	3.2867e-05	0.686441
nucleosome	GO:0000786	94	70	47.08	1.15045e-06	1.15045e-06	1.15045e-06	1.15045e-06	0.744681
intracellular organelle part	GO:0044446	4697	2107	2352.46	1	1	1.27563e-06	1	0.448584
ribonucleoprotein complex	GO:0030529	1242	755	622.05	6.38011e-15	0.00461616	1.99158e-06	1.99158e-06	0.60789
plastid stroma	GO:0009532	696	234	348.59	1	1	1.26728e-05	1	0.336207
plastid ribosome	GO:0009547	31	23	15.53	0.00546089	0.00546089	1.85055e-05	0.00546089	0.741935
small ribosomal subunit	GO:0015935	194	79	97.16	0.996488	0.996488	2.8945e-05	0.996488	0.407216
flagellum	GO:0019861	19	19	9.52	1.95816e-06	1.95816e-06	3.11261e-05	1.95816e-06	1
thylakoid	GO:0009579	729	310	365.12	0.999985	0.999985	8.39997e-05	0.999985	0.42524
clathrin adaptor complex	GO:0030131	29	24	14.52	0.0002805	0.0002805	0.0002805	0.0002805	0.827586
proteasome core complex, alpha-subunit complex	GO:0019773	25	21	12.52	0.000466619	0.000466619	0.000466619	0.000466619	0.84
dynein complex	GO:0030286	12	12	6.01	0.000248579	0.000248579	0.000496321	0.000248579	1
chromatin	GO:0000785	160	108	80.14	5.90706e-06	0.133876	0.000546917	0.000546917	0.675
organelle membrane	GO:0031090	1293	442	647.59	1	1	0.000584033	1	0.341841
proteasome complex	GO:0000502	130	73	65.11	0.096836	0.581936	0.00118785	0.096836	0.561538
respiratory chain complex I	GO:0045271	75	20	37.56	0.99999	0.99999	0.00122429	0.99999	0.266667
proton-transporting ATP synthase complex, catalytic core F(1)	GO:0045261	21	15	10.52	0.0397837	0.0397837	0.00173946	0.0397837	0.714286
proton-transporting V-type ATPase, V1 domain	GO:0033180	12	11	6.01	0.00322368	0.00322368	0.00198	0.00322368	0.916667
transcription factor complex	GO:0005667	76	44	38.06	0.105749	0.105749	0.00208848	0.105749	0.578947
mitochondrial inner membrane	GO:0005743	339	150	169.79	0.986732	0.986732	0.00241426	0.986732	0.442478
proton-transporting V-type ATPase, V0 domain	GO:0033179	12	11	6.01	0.00322368	0.00322368	0.00322368	0.00322368	0.916667
COPII vesicle coat	GO:0030127	18	15	9.02	0.00383967	0.00383967	0.00383967	0.00383967	0.833333
integral to Golgi membrane	GO:0030173	18	15	9.02	0.00383967	0.00383967	0.00383967	0.00383967	0.833333
Golgi apparatus part	GO:0044431	177	101	88.65	0.0368264	0.6764	0.00393767	0.0368264	0.570621
outer membrane-bounded periplasmic space	GO:0030288	8	8	4.01	0.00395558	0.00395558	0.00395558	0.00395558	1
ARC complex	GO:0033167	8	8	4.01	0.00395558	0.00395558	0.00395558	0.00395558	1
signal recognition particle	GO:0048500	24	12	12.02	0.583886	0.583886	0.00595991	0.583886	0.5
photosystem II	GO:0009523	64	40	32.05	0.0307597	0.0307597	0.00646185	0.0307597	0.625
MLL1 complex	GO:0071339	7	7	3.51	0.0078997	0.0078997	0.0078997	0.0078997	1
nuclear pore	GO:0005643	57	38	28.55	0.00840966	0.00840966	0.00840966	0.00840966	0.666667
clathrin coat of coated pit	GO:0030132	10	9	5.01	0.0108809	0.0108809	0.0108809	0.0108809	0.9
COPI vesicle coat	GO:0030126	21	16	10.52	0.0135396	0.0135396	0.0135396	0.0135396	0.761905
cytoplasm	GO:0005737	14670	7896	7347.38	1.64969e-37	1	0.0137078	0.0137078	0.538241
proton-transporting two-sector ATPase complex, catalytic domain	GO:0033178	39	32	19.53	3.62945e-05	0.00301435	0.0157155	0.00301435	0.820513
phosphopyruvate hydratase complex	GO:0000015	6	6	3.01	0.015776	0.015776	0.015776	0.015776	1
cAMP-dependent protein kinase complex	GO:0005952	6	6	3.01	0.015776	0.015776	0.015776	0.015776	1
mitochondrial intermembrane space protein transporter complex	GO:0042719	6	6	3.01	0.015776	0.015776	0.015776	0.015776	1
recycling endosome membrane	GO:0055038	6	6	3.01	0.015776	0.015776	0.015776	0.015776	1
large ribosomal subunit	GO:0015934	239	88	119.7	0.999987	0.999987	0.0193249	0.999987	0.368201
membrane coat	GO:0030117	118	86	59.1	3.6066e-07	0.0043059	0.0245289	0.0043059	0.728814
axoneme	GO:0005930	8	8	4.01	0.00395558	0.00395558	0.0314881	0.00395558	1
chaperonin-containing T-complex	GO:0005832	5	5	2.5	0.031504	0.031504	0.031504	0.031504	1
chromosome	GO:0005694	306	163	153.26	0.144079	0.968897	0.03361	0.144079	0.53268
centrosome	GO:0005813	8	7	4.01	0.0355085	0.0355085	0.0355085	0.0355085	0.875
cytoskeleton	GO:0005856	335	186	167.78	0.0256807	0.991717	0.0403941	0.0403941	0.555224
nuclear part	GO:0044428	1395	860	698.68	3.97991e-19	1	0.0428866	0.0428866	0.616487
intracellular	GO:0005622	19237	10227	9634.74	1.8314e-47	1	0.050031	0.050031	0.531632
oxygen evolving complex	GO:0009654	37	24	18.53	0.0503887	0.0503887	0.0503887	0.0503887	0.648649
protein serine/threonine phosphatase complex	GO:0008287	89	48	44.58	0.267429	0.267429	0.0504521	0.267429	0.539326
proton-transporting two-sector ATPase complex, proton-transporting domain	GO:0033177	23	18	11.52	0.00541927	0.275902	0.0628343	0.0628343	0.782609
small nuclear ribonucleoprotein complex	GO:0030532	14	13	7.01	0.000932358	0.000932358	0.0628427	0.000932358	0.928571
granular component	GO:0001652	4	4	2	0.0629104	0.0629104	0.0629104	0.0629104	1
lysosomal membrane	GO:0005765	4	4	2	0.0629104	0.0629104	0.0629104	0.0629104	1
peroxisomal matrix	GO:0005782	7	6	3.51	0.0630335	0.0630335	0.0630335	0.0630335	0.857143
integral to thylakoid membrane	GO:0031361	7	6	3.51	0.0630335	0.0630335	0.0630335	0.0630335	0.857143
soluble fraction	GO:0005625	17	12	8.51	0.072635	0.072635	0.072635	0.072635	0.705882
clathrin coat of trans-Golgi network vesicle	GO:0030130	12	9	6.01	0.0737765	0.0737765	0.0737765	0.0737765	0.75
photosystem I reaction center	GO:0009538	24	16	12.02	0.0769024	0.0769024	0.0769024	0.0769024	0.666667
cyclin-dependent protein kinase holoenzyme complex	GO:0000307	9	7	4.51	0.090644	0.090644	0.090644	0.090644	0.777778
outer membrane	GO:0019867	107	46	53.59	0.941648	0.941648	0.0912086	0.941648	0.429907
6-phosphofructokinase complex	GO:0005945	21	14	10.52	0.0958616	0.0958616	0.0958616	0.0958616	0.666667
Golgi membrane	GO:0000139	83	60	41.57	3.11227e-05	0.100818	0.100818	0.100818	0.722892
voltage-gated potassium channel complex	GO:0008076	16	11	8.01	0.106237	0.106237	0.106237	0.106237	0.6875
acetyl-CoA carboxylase complex	GO:0009317	6	5	3.01	0.110144	0.110144	0.110144	0.110144	0.833333
cytoplasmic vesicle	GO:0031410	996	952	498.84	5.17628e-229	0.114118	0.114118	0.114118	0.955823
mitochondrial membrane	GO:0031966	379	174	189.82	0.954298	0.954298	0.115143	0.954298	0.459103
respiratory chain	GO:0070469	132	49	66.11	0.998995	0.998995	0.115194	0.998995	0.371212
eukaryotic translation initiation factor 3 complex	GO:0005852	25	16	12.52	0.116315	0.116315	0.116315	0.116315	0.64
spindle pole	GO:0000922	20	14	10.02	0.0584763	0.0584763	0.120253	0.0584763	0.7
macromolecular complex	GO:0032991	3394	1856	1699.86	6.66166e-09	0.999996	0.121235	0.121235	0.546847
intracellular non-membrane-bounded organelle	GO:0043232	2046	1128	1024.73	1.21721e-06	0.999985	0.122864	0.122864	0.55132
pore complex	GO:0046930	60	41	30.05	0.00320723	0.125381	0.125381	0.125381	0.683333
alpha DNA polymerase:primase complex	GO:0005658	3	3	1.5	0.125621	0.125621	0.125621	0.125621	1
nuclear origin of replication recognition complex	GO:0005664	3	3	1.5	0.125621	0.125621	0.125621	0.125621	1
U5 snRNP	GO:0005682	3	3	1.5	0.125621	0.125621	0.125621	0.125621	1
U2 snRNP	GO:0005686	3	3	1.5	0.125621	0.125621	0.125621	0.125621	1
U12-type spliceosomal complex	GO:0005689	3	3	1.5	0.125621	0.125621	0.125621	0.125621	1
mitochondrial respiratory chain complex IV	GO:0005751	3	3	1.5	0.125621	0.125621	0.125621	0.125621	1
ER-Golgi intermediate compartment	GO:0005793	3	3	1.5	0.125621	0.125621	0.125621	0.125621	1
microtubule basal body	GO:0005932	3	3	1.5	0.125621	0.125621	0.125621	0.125621	1
HslUV protease complex	GO:0009376	3	3	1.5	0.125621	0.125621	0.125621	0.125621	1
mitochondrial nucleoid	GO:0042645	3	3	1.5	0.125621	0.125621	0.125621	0.125621	1
membrane part	GO:0044425	2480	1280	1242.09	0.0582642	1	0.130652	0.130652	0.516129
microtubule organizing center	GO:0005815	33	24	16.53	0.0069236	0.0069236	0.144532	0.0069236	0.727273
amyloplast	GO:0009501	8	6	4.01	0.145609	0.145609	0.145609	0.145609	0.75
clathrin coat	GO:0030118	62	42	31.05	0.00368786	0.366373	0.172723	0.172723	0.677419
holo TFIIH complex	GO:0005675	5	4	2.5	0.188536	0.188536	0.188536	0.188536	0.8
chromoplast	GO:0009509	5	4	2.5	0.188536	0.188536	0.188536	0.188536	0.8
photosystem II reaction center	GO:0009539	5	4	2.5	0.188536	0.188536	0.188536	0.188536	0.8
transcription factor TFIID complex	GO:0005669	12	8	6.01	0.195435	0.195435	0.195435	0.195435	0.666667
cell	GO:0005623	29454	14802	14751.9	7.01037e-16	0.0149988	0.203593	0.0149988	0.502546
photosystem I	GO:0009522	42	26	21.04	0.0835983	0.0835983	0.213558	0.0835983	0.619048
nuclear lumen	GO:0031981	1186	762	594	8.05842e-24	1	0.244988	0.244988	0.642496
microtubule-based flagellum	GO:0009434	4	4	2	0.0629104	0.0629104	0.250803	0.0629104	1
proteinaceous extracellular matrix	GO:0005578	3	3	1.5	0.125621	0.125621	0.250819	0.125621	1
tricarboxylic acid cycle enzyme complex	GO:0045239	3	3	1.5	0.125621	0.125621	0.250819	0.125621	1
SAGA complex	GO:0000124	2	2	1	0.250836	0.250836	0.250836	0.250836	1
[truncated: 556 more rows]
